# Supplementary material for: Wood Anatomy Reveals High Theoretical Hydraulic Conductivity and Low Resistance to Vessel Implosion in a Cretaceous Fossil Forest from Northern Mexico
Source: PLoS One. 2014 Oct 3;9(10):e108866. doi: 10.1371/journal.pone.0108866 (PMC4184822; doi:10.1371/journal.pone.0108866)
Supplement: Table S1 — Vessel dimensions data for each of the samples/morphotypes. (XLSX) [file pone.0108866.s001.xlsx]

## Sheet: Feuil1
Table S1. Vessel dimensions data for each of the samples/morphotypes. Sample size (number of vessels measured) per sample is located below species names.
Species/xylotype	vessel diameter	vessel diameter ^5	vessel diameter ^4
Coahuiloxylon terrazasiae sample 1
n=199	107.792	1.45526e+10	1.35006e+08
	103.079	1.16373e+10	1.12897e+08
	103.002	1.15936e+10	1.12558e+08
	99.667	9.83462e+09	9.86747e+07
	99.6127	9.80785e+09	9.84598e+07
	99.4003	9.70374e+09	9.76228e+07
	98.8145	9.42116e+09	9.53419e+07
	97.6807	8.8929e+09	9.10405e+07
	97.2811	8.7125e+09	8.956e+07
	96.5401	8.38569e+09	8.68622e+07
	96.5276	8.38027e+09	8.68174e+07
	96.4947	8.36599e+09	8.66989e+07
	94.7361	7.63091e+09	8.05492e+07
	93.9075	7.30301e+09	7.77681e+07
	93.5233	7.15481e+09	7.6503e+07
	92.989	6.95278e+09	7.47699e+07
	92.9368	6.93328e+09	7.46021e+07
	92.5926	6.80584e+09	7.3503e+07
	92.3444	6.71509e+09	7.27179e+07
	92.2018	6.6634e+09	7.22698e+07
	91.936	6.56792e+09	7.14401e+07
	91.8636	6.54211e+09	7.12155e+07
	91.77	6.50884e+09	7.09256e+07
	91.0137	6.24503e+09	6.86163e+07
	90.9896	6.23674e+09	6.85435e+07
	90.8123	6.17624e+09	6.8011e+07
	89.5301	5.75235e+09	6.42505e+07
	89.3407	5.69176e+09	6.37085e+07
	88.9198	5.55894e+09	6.25164e+07
	88.7371	5.50207e+09	6.20042e+07
	88.4609	5.41698e+09	6.12359e+07
	88.1258	5.31513e+09	6.03131e+07
	87.7979	5.217e+09	5.94206e+07
	85.1516	4.47677e+09	5.25741e+07
	84.8008	4.3853e+09	5.1713e+07
	84.4056	4.28408e+09	5.07558e+07
	84.3219	4.26286e+09	5.05547e+07
	83.9757	4.17609e+09	4.97297e+07
	83.7001	4.108e+09	4.908e+07
	83.3524	4.02337e+09	4.82694e+07
	83.3255	4.01688e+09	4.82071e+07
	83.2437	3.99721e+09	4.80181e+07
	82.8672	3.90763e+09	4.71553e+07
	82.7089	3.87045e+09	4.67961e+07
	82.6758	3.86272e+09	4.67212e+07
	82.4698	3.81483e+09	4.62573e+07
	82.3043	3.77671e+09	4.58871e+07
	82.1956	3.75183e+09	4.56451e+07
	81.9294	3.69146e+09	4.50566e+07
	80.656	3.41337e+09	4.23201e+07
	80.192	3.31632e+09	4.13547e+07
	79.749	3.22573e+09	4.04485e+07
	78.4556	2.97249e+09	3.78875e+07
	78.2745	2.93834e+09	3.75389e+07
	76.989	2.70485e+09	3.5133e+07
	76.8358	2.67804e+09	3.48541e+07
	76.8306	2.67715e+09	3.48448e+07
	76.5069	2.62121e+09	3.42611e+07
	76.2361	2.57516e+09	3.37787e+07
	76.2214	2.57267e+09	3.37526e+07
	75.9201	2.52222e+09	3.3222e+07
	75.5664	2.46402e+09	3.26074e+07
	75.5415	2.45996e+09	3.25643e+07
	75.1357	2.39459e+09	3.18702e+07
	74.9533	2.36567e+09	3.15619e+07
	74.1109	2.23568e+09	3.01667e+07
	73.8655	2.19891e+09	2.97692e+07
	73.8483	2.19636e+09	2.97415e+07
	73.7179	2.17703e+09	2.95319e+07
	73.6102	2.16117e+09	2.93597e+07
	73.5817	2.157e+09	2.93143e+07
	73.3781	2.12731e+09	2.89911e+07
	73.3226	2.11929e+09	2.89036e+07
	73.2529	2.10923e+09	2.87938e+07
	72.7641	2.03979e+09	2.80329e+07
	72.7543	2.03841e+09	2.80178e+07
	72.4041	1.98983e+09	2.74823e+07
	72.3808	1.98662e+09	2.74468e+07
	72.0174	1.93725e+09	2.68998e+07
	71.8811	1.91899e+09	2.66967e+07
	71.5957	1.8812e+09	2.62753e+07
	71.5018	1.8689e+09	2.61377e+07
	71.2627	1.83786e+09	2.57899e+07
	70.6763	1.76348e+09	2.49514e+07
	70.6313	1.75787e+09	2.4888e+07
	70.6232	1.75686e+09	2.48765e+07
	70.5863	1.75227e+09	2.48245e+07
	70.1416	1.69777e+09	2.42049e+07
	70.0731	1.68949e+09	2.41104e+07
	68.447	1.50235e+09	2.19491e+07
	68.367	1.49359e+09	2.18467e+07
	67.8992	1.44319e+09	2.12549e+07
	67.7017	1.42232e+09	2.10087e+07
	67.7	1.42214e+09	2.10065e+07
	67.664	1.41837e+09	2.09619e+07
	67.6168	1.41343e+09	2.09035e+07
	67.4396	1.39501e+09	2.06852e+07
	67.2953	1.38014e+09	2.05087e+07
	67.0474	1.35491e+09	2.02082e+07
	66.9455	1.34464e+09	2.00856e+07
	66.409	1.29162e+09	1.94495e+07
	66.3421	1.28512e+09	1.93712e+07
	66.3104	1.28206e+09	1.93342e+07
	66.0573	1.25778e+09	1.90408e+07
	65.8576	1.23889e+09	1.88116e+07
	65.1418	1.173e+09	1.80069e+07
	65.0282	1.16281e+09	1.78816e+07
	64.5136	1.11752e+09	1.73223e+07
	64.2915	1.09842e+09	1.7085e+07
	64.1868	1.0895e+09	1.69739e+07
	64.1655	1.08769e+09	1.69514e+07
	64.1406	1.08559e+09	1.69251e+07
	63.9379	1.06854e+09	1.67122e+07
	63.6261	1.04274e+09	1.63886e+07
	63.2526	1.01249e+09	1.60071e+07
	63.0714	9.98075e+08	1.58245e+07
	63.0657	9.97622e+08	1.58188e+07
	63.0577	9.96992e+08	1.58108e+07
	62.4809	9.52215e+08	1.52401e+07
	62.3641	9.43348e+08	1.51265e+07
	62.3212	9.40108e+08	1.50849e+07
	62.1854	9.2991e+08	1.49538e+07
	60.882	8.36461e+08	1.3739e+07
	60.8538	8.3452e+08	1.37135e+07
	60.0991	7.8404e+08	1.30458e+07
	59.5245	7.47273e+08	1.2554e+07
	59.4297	7.41341e+08	1.24742e+07
	59.3253	7.34853e+08	1.23868e+07
	58.9576	7.12358e+08	1.20826e+07
	58.844	7.05522e+08	1.19897e+07
	58.5241	6.86555e+08	1.17311e+07
	58.0998	6.62022e+08	1.13946e+07
	57.724	6.4089e+08	1.11027e+07
	57.5891	6.33432e+08	1.09992e+07
	56.9701	6.00115e+08	1.05339e+07
	56.6605	5.83987e+08	1.03068e+07
	56.5451	5.78064e+08	1.02231e+07
	56.4729	5.74382e+08	1.01709e+07
	56.3493	5.68122e+08	1.00822e+07
	56.1408	5.57689e+08	9.93376e+06
	56.105	5.55914e+08	9.90845e+06
	55.8617	5.43966e+08	9.73772e+06
	55.619	5.32252e+08	9.5696e+06
	55.3442	5.1923e+08	9.38183e+06
	54.9008	4.98762e+08	9.08479e+06
	54.4515	4.78686e+08	8.79104e+06
	54.2495	4.69873e+08	8.66133e+06
	54.2431	4.69595e+08	8.65723e+06
	54.189	4.67258e+08	8.62275e+06
	54.06	4.61721e+08	8.5409e+06
	53.7127	4.47081e+08	8.32355e+06
	52.3969	3.94937e+08	7.53741e+06
	52.3897	3.94665e+08	7.53327e+06
	52.2044	3.87735e+08	7.42725e+06
	52.1714	3.86513e+08	7.40851e+06
	52.0823	3.83223e+08	7.35803e+06
	51.9436	3.78148e+08	7.27997e+06
	51.9234	3.77411e+08	7.26862e+06
	51.6451	3.67406e+08	7.11405e+06
	51.418	3.59399e+08	6.98974e+06
	50.4097	3.25515e+08	6.45739e+06
	50.0433	3.13855e+08	6.27167e+06
	50.0336	3.13553e+08	6.26684e+06
	49.5077	2.97414e+08	6.00744e+06
	49.2741	2.90465e+08	5.89488e+06
	49.03	2.8334e+08	5.77892e+06
	48.8797	2.79024e+08	5.70839e+06
	48.8635	2.78564e+08	5.70085e+06
	48.815	2.77183e+08	5.67823e+06
	48.7151	2.74357e+08	5.63188e+06
	48.3933	2.65415e+08	5.48454e+06
	46.9163	2.2731e+08	4.84501e+06
	46.9101	2.2716e+08	4.84245e+06
	44.8068	1.806e+08	4.03065e+06
	44.2591	1.69829e+08	3.83716e+06
	43.8705	1.62503e+08	3.70416e+06
	43.7479	1.60246e+08	3.66294e+06
	43.5114	1.5596e+08	3.58435e+06
	43.2004	1.50466e+08	3.48297e+06
	42.3056	1.35516e+08	3.20327e+06
	42.0478	1.31437e+08	3.12589e+06
	41.7423	1.2673e+08	3.03602e+06
	40.7952	1.12991e+08	2.76972e+06
	40.1332	1.04116e+08	2.59427e+06
	37.9633	7.88535e+07	2.0771e+06
	37.2718	7.19291e+07	1.92985e+06
	37.2004	7.12427e+07	1.9151e+06
	36.6017	6.56914e+07	1.79476e+06
	34.2449	4.70956e+07	1.37526e+06
	33.878	4.46258e+07	1.31725e+06
	33.1476	4.00184e+07	1.20728e+06
	31.9397	3.32396e+07	1.0407e+06
	30.1198	2.4789e+07	823014
	29.9833	2.42323e+07	808193
	28.7987	1.98089e+07	687842
	24.9765	9.71987e+06	389160
	23.9502	7.8804e+06	329032
	20.3347	3.47684e+06	170981
	17.9285	1.85233e+06	103318
Coahuiloxylon terrazasiae sample 2
n=178	127.997	3.43551e+10	2.68407e+08
	126.012	3.17731e+10	2.52143e+08
	125.254	3.08289e+10	2.46131e+08
	124.828	3.03087e+10	2.42803e+08
	124.295	2.96662e+10	2.38676e+08
	123.768	2.90426e+10	2.34654e+08
	123.594	2.88399e+10	2.33343e+08
	123.551	2.87898e+10	2.33019e+08
	123.493	2.87212e+10	2.32575e+08
	122.188	2.72356e+10	2.229e+08
	120.596	2.55076e+10	2.11512e+08
	120.324	2.52214e+10	2.09611e+08
	120.312	2.52086e+10	2.09527e+08
	120.113	2.50002e+10	2.08139e+08
	119.044	2.39073e+10	2.00828e+08
	118.252	2.31231e+10	1.95541e+08
	117.722	2.26092e+10	1.92056e+08
	115.77	2.07958e+10	1.7963e+08
	115.733	2.07626e+10	1.79401e+08
	115.433	2.04952e+10	1.7755e+08
	115.262	2.0344e+10	1.76502e+08
	115.223	2.03091e+10	1.76259e+08
	113.731	1.90283e+10	1.67309e+08
	112.864	1.83135e+10	1.62262e+08
	111.325	1.70986e+10	1.53592e+08
	110.755	1.66656e+10	1.50473e+08
	110.658	1.65924e+10	1.49943e+08
	110.405	1.6404e+10	1.4858e+08
	109.578	1.57986e+10	1.44177e+08
	109.486	1.5732e+10	1.4369e+08
	109.178	1.55121e+10	1.42081e+08
	109.092	1.5451e+10	1.41633e+08
	108.9	1.53158e+10	1.40641e+08
	107.8	1.45577e+10	1.35044e+08
	106.438	1.36612e+10	1.28349e+08
	106.006	1.33858e+10	1.26274e+08
	105.7	1.3194e+10	1.24825e+08
	104.953	1.27344e+10	1.21334e+08
	104.453	1.2434e+10	1.19039e+08
	104.412	1.24092e+10	1.18849e+08
	104.243	1.2309e+10	1.18081e+08
	103.965	1.21459e+10	1.16827e+08
	103.019	1.16037e+10	1.12636e+08
	102.8	1.14806e+10	1.11679e+08
	102.715	1.1433e+10	1.11308e+08
	102.263	1.11836e+10	1.09362e+08
	102.09	1.10899e+10	1.08628e+08
	101.597	1.08245e+10	1.06543e+08
	101.242	1.06367e+10	1.05062e+08
	100.829	1.04213e+10	1.03356e+08
	100.617	1.03122e+10	1.0249e+08
	100.5	1.02527e+10	1.02017e+08
	100.2	1.01004e+10	1.00802e+08
	100.165	1.00829e+10	1.00663e+08
	99.9	9.9501e+09	9.96006e+07
	98.5008	9.27256e+09	9.41368e+07
	97.7302	8.91547e+09	9.12253e+07
	97.6135	8.86235e+09	9.07902e+07
	97.6064	8.85915e+09	9.0764e+07
	97.5859	8.84984e+09	9.06877e+07
	97.5287	8.82395e+09	9.04754e+07
	97.4365	8.78229e+09	9.01335e+07
	97.1665	8.6613e+09	8.91387e+07
	97.0884	8.62654e+09	8.88524e+07
	96.2321	8.25278e+09	8.57591e+07
	95.8634	8.09589e+09	8.44523e+07
	95.6303	7.99792e+09	8.36337e+07
	95.3283	7.87245e+09	8.25825e+07
	94.8814	7.68962e+09	8.10446e+07
	94.484	7.52992e+09	7.96953e+07
	93.9944	7.33687e+09	7.80564e+07
	92.4073	6.73801e+09	7.29164e+07
	91.647	6.46535e+09	7.05462e+07
	91.3475	6.36038e+09	6.96284e+07
	91.2692	6.33318e+09	6.93901e+07
	90.7171	6.14394e+09	6.77263e+07
	90.5435	6.08535e+09	6.72091e+07
	90.2335	5.9819e+09	6.62935e+07
	90.0874	5.93363e+09	6.58652e+07
	89.73	5.81686e+09	6.48262e+07
	89.2518	5.66349e+09	6.34552e+07
	89.2247	5.6549e+09	6.33782e+07
	88.9696	5.57452e+09	6.26565e+07
	88.8711	5.54373e+09	6.23795e+07
	88.1445	5.3208e+09	6.03645e+07
	88.0127	5.28113e+09	6.00042e+07
	87.9683	5.26781e+09	5.98831e+07
	87.5719	5.15019e+09	5.8811e+07
	87.4555	5.11607e+09	5.84991e+07
	86.6767	4.89229e+09	5.64429e+07
	85.9129	4.68049e+09	5.44795e+07
	85.6794	4.61723e+09	5.38896e+07
	85.2576	4.5047e+09	5.28364e+07
	85.1698	4.48155e+09	5.2619e+07
	85.0477	4.44951e+09	5.23178e+07
	84.8729	4.40398e+09	5.18891e+07
	84.4624	4.2985e+09	5.08925e+07
	84.0044	4.18321e+09	4.97975e+07
	83.3666	4.02681e+09	4.83024e+07
	82.995	3.93785e+09	4.74468e+07
	82.9252	3.92132e+09	4.72875e+07
	82.8984	3.91499e+09	4.72264e+07
	82.3812	3.79438e+09	4.60588e+07
	82.2674	3.76825e+09	4.58049e+07
	81.8321	3.6696e+09	4.48431e+07
	81.7079	3.64183e+09	4.45713e+07
	81.4097	3.57586e+09	4.39243e+07
	81.3412	3.56085e+09	4.37767e+07
	80.9274	3.47119e+09	4.28926e+07
	80.2907	3.33677e+09	4.15586e+07
	79.295	3.13493e+09	3.95351e+07
	78.4665	2.97456e+09	3.79086e+07
	77.6591	2.82463e+09	3.63722e+07
	77.5689	2.80827e+09	3.62036e+07
	77.4348	2.78408e+09	3.59538e+07
	77.3263	2.76462e+09	3.57526e+07
	76.8984	2.68898e+09	3.49679e+07
	76.517	2.62295e+09	3.42793e+07
	75.1798	2.40163e+09	3.19451e+07
	75.0446	2.38011e+09	3.1716e+07
	74.7407	2.33231e+09	3.12053e+07
	74.4762	2.29133e+09	3.07659e+07
	74.2127	2.25108e+09	3.03329e+07
	73.5574	2.15344e+09	2.92756e+07
	73.4537	2.1383e+09	2.91109e+07
	73.3362	2.12126e+09	2.89251e+07
	72.7305	2.03508e+09	2.79812e+07
	71.4914	1.86754e+09	2.61225e+07
	71.3138	1.84446e+09	2.58639e+07
	71.2395	1.83487e+09	2.57563e+07
	71.1416	1.82229e+09	2.56149e+07
	71.1244	1.82009e+09	2.55903e+07
	71.0566	1.81144e+09	2.54929e+07
	69.6875	1.64352e+09	2.35842e+07
	69.3719	1.60664e+09	2.31598e+07
	69.2677	1.59461e+09	2.3021e+07
	68.5092	1.5092e+09	2.20291e+07
	68.0272	1.45685e+09	2.14157e+07
	67.7174	1.42397e+09	2.10281e+07
	67.276	1.37816e+09	2.04852e+07
	67.2397	1.37445e+09	2.04411e+07
	66.1546	1.26707e+09	1.91531e+07
	66.135	1.26519e+09	1.91304e+07
	65.9949	1.25185e+09	1.89688e+07
	65.6736	1.22167e+09	1.86021e+07
	65.1583	1.17449e+09	1.80251e+07
	65.0043	1.16068e+09	1.78554e+07
	64.0581	1.07862e+09	1.68382e+07
	63.9083	1.06607e+09	1.66813e+07
	63.0674	9.9776e+08	1.58205e+07
	62.5273	9.55763e+08	1.52855e+07
	61.8597	9.05814e+08	1.4643e+07
	61.8442	9.04681e+08	1.46284e+07
	61.4063	8.73102e+08	1.42184e+07
	60.8261	8.32626e+08	1.36886e+07
	59.8967	7.70929e+08	1.2871e+07
	59.636	7.54299e+08	1.26484e+07
	58.3343	6.75492e+08	1.15797e+07
	57.8822	6.49721e+08	1.12249e+07
	57.2362	6.1426e+08	1.0732e+07
	55.7262	5.37398e+08	9.64355e+06
	55.1444	5.09925e+08	9.24708e+06
	54.4372	4.78055e+08	8.78178e+06
	54.0823	4.62674e+08	8.555e+06
	53.8958	4.54752e+08	8.43761e+06
	53.5436	4.40086e+08	8.2192e+06
	53.3443	4.31957e+08	8.09752e+06
	52.9599	4.16615e+08	7.86662e+06
	51.6535	3.67705e+08	7.11868e+06
	48.8518	2.78231e+08	5.6954e+06
	40.3631	1.07133e+08	2.65423e+06
	39.1904	9.24483e+07	2.35895e+06
	39.137	9.18204e+07	2.34613e+06
	37.2252	7.14802e+07	1.92021e+06
	32.7286	3.75523e+07	1.14739e+06
	29.5879	2.26762e+07	766402
	27.2172	1.49353e+07	548745
	22.3222	5.54225e+06	248284
Wheeleroxylon atascosense sample 1
n=100	120.587	2.54982e+10	2.1145e+08
	179.308	1.85351e+11	1.0337e+09
	177.768	1.77527e+11	9.98647e+08
	176.746	1.72484e+11	9.75887e+08
	172.527	1.52858e+11	8.85992e+08
	171.677	1.49128e+11	8.68655e+08
	166.838	1.29265e+11	7.7479e+08
	164.756	1.21395e+11	7.36821e+08
	162.11	1.11957e+11	6.90625e+08
	161.925	1.1132e+11	6.87478e+08
	159.992	1.04832e+11	6.55233e+08
	158.793	1.0096e+11	6.35801e+08
	158.318	9.94617e+10	6.28239e+08
	157.718	9.75917e+10	6.18772e+08
	156.827	9.48643e+10	6.04898e+08
	154.85	8.90351e+10	5.74975e+08
	154.563	8.82132e+10	5.70725e+08
	154.262	8.73563e+10	5.66285e+08
	153.145	8.4239e+10	5.50061e+08
	153.066	8.4021e+10	5.48922e+08
	152.65	8.28876e+10	5.4299e+08
	151.428	7.96206e+10	5.258e+08
	150.66	7.76237e+10	5.15223e+08
	150.013	7.5971e+10	5.06429e+08
	148.073	7.11823e+10	4.80726e+08
	147.85	7.06497e+10	4.77846e+08
	147.448	6.96947e+10	4.72672e+08
	146.53	6.75512e+10	4.61006e+08
	146.215	6.68281e+10	4.57054e+08
	146.139	6.66545e+10	4.56104e+08
	146.085	6.65306e+10	4.55425e+08
	145.93	6.61791e+10	4.53499e+08
	145.418	6.50258e+10	4.47166e+08
	143.808	6.15053e+10	4.27691e+08
	143.543	6.09419e+10	4.24554e+08
	140.17	5.41095e+10	3.86028e+08
	140.004	5.37907e+10	3.84208e+08
	139.392	5.26254e+10	3.77534e+08
	138.539	5.10334e+10	3.68369e+08
	138.341	5.06699e+10	3.66269e+08
	137.698	4.95038e+10	3.5951e+08
	135.823	4.62238e+10	3.40324e+08
	135.735	4.60748e+10	3.39446e+08
	135.274	4.52972e+10	3.34855e+08
	134.651	4.42644e+10	3.28733e+08
	134.329	4.37363e+10	3.25592e+08
	134.231	4.35783e+10	3.24651e+08
	133.808	4.28947e+10	3.2057e+08
	133.755	4.28106e+10	3.20067e+08
	133.237	4.19876e+10	3.15135e+08
	132.851	4.13837e+10	3.11504e+08
	131.962	4.00168e+10	3.03245e+08
	131.833	3.98219e+10	3.02063e+08
	131.238	3.89314e+10	2.96647e+08
	130.396	3.76978e+10	2.89103e+08
	130.01	3.71439e+10	2.857e+08
	129.849	3.69141e+10	2.84285e+08
	128.63	3.52134e+10	2.73758e+08
	128.137	3.45437e+10	2.69585e+08
	127.6	3.38269e+10	2.651e+08
	126.848	3.28413e+10	2.58903e+08
	126.838	3.28286e+10	2.58823e+08
	126.357	3.22106e+10	2.54917e+08
	126.064	3.18387e+10	2.5256e+08
	125.715	3.14007e+10	2.49776e+08
	125.022	3.05445e+10	2.44313e+08
	123.349	2.85551e+10	2.31498e+08
	122.435	2.75121e+10	2.24708e+08
	122.102	2.71408e+10	2.22279e+08
	121.882	2.68967e+10	2.20678e+08
	121.63	2.66198e+10	2.18859e+08
	121.347	2.63117e+10	2.1683e+08
	120.917	2.58487e+10	2.13772e+08
	120.411	2.53126e+10	2.10217e+08
	118.717	2.35812e+10	1.98634e+08
	118.651	2.35153e+10	1.9819e+08
	118.649	2.35132e+10	1.98176e+08
	117.714	2.26014e+10	1.92003e+08
	117.57	2.24642e+10	1.9107e+08
	117.222	2.21336e+10	1.88817e+08
	115.004	2.01169e+10	1.74924e+08
	114.588	1.97554e+10	1.72405e+08
	112.474	1.79993e+10	1.60031e+08
	110.795	1.66956e+10	1.50689e+08
	108.962	1.53597e+10	1.40964e+08
	108.81	1.52528e+10	1.40178e+08
	108.522	1.5052e+10	1.387e+08
	106.269	1.35527e+10	1.27532e+08
	104.45	1.24318e+10	1.19022e+08
	103.228	1.17216e+10	1.13551e+08
	102.623	1.13821e+10	1.10912e+08
	102.22	1.11606e+10	1.09182e+08
	101.903	1.09882e+10	1.07831e+08
	100.586	1.02963e+10	1.02364e+08
	100.445	1.02244e+10	1.01791e+08
	99.5703	9.78698e+09	9.82922e+07
	99.2494	9.63027e+09	9.70311e+07
	94.0477	7.35767e+09	7.82334e+07
	82.477	3.81649e+09	4.62734e+07
	82.234	3.76059e+09	4.57304e+07
Wheeleroxylon atascosense sample 2
n=52	121.224	2.61783e+10	2.1595e+08
	179.943	1.88658e+11	1.04843e+09
	168.028	1.33937e+11	7.97116e+08
	163.128	1.15516e+11	7.08132e+08
	162.804	1.14375e+11	7.02531e+08
	158.56	1.00224e+11	6.32088e+08
	158.235	9.92007e+10	6.26919e+08
	155.722	9.15686e+10	5.88027e+08
	153.502	8.52265e+10	5.55213e+08
	152.987	8.38055e+10	5.47795e+08
	151.9	8.08692e+10	5.32386e+08
	151.046	7.8623e+10	5.20523e+08
	150.811	7.80123e+10	5.17286e+08
	149.506	7.46965e+10	4.9962e+08
	149.439	7.45275e+10	4.98716e+08
	146.167	6.67194e+10	4.56459e+08
	146.011	6.63624e+10	4.54504e+08
	145.517	6.52482e+10	4.48389e+08
	145.411	6.5011e+10	4.47085e+08
	144.969	6.40298e+10	4.41678e+08
	144.299	6.2562e+10	4.33559e+08
	144.079	6.20865e+10	4.30921e+08
	143.643	6.11537e+10	4.25734e+08
	143.382	6.05996e+10	4.22645e+08
	142.084	5.79064e+10	4.0755e+08
	140.172	5.41133e+10	3.8605e+08
	138.714	5.13563e+10	3.70233e+08
	138.461	5.08911e+10	3.67548e+08
	138.053	5.01444e+10	3.63227e+08
	137.962	4.99796e+10	3.62271e+08
	135.987	4.65031e+10	3.41968e+08
	135.376	4.54684e+10	3.35867e+08
	135.094	4.49975e+10	3.33082e+08
	134.607	4.41914e+10	3.283e+08
	130.491	3.78364e+10	2.89953e+08
	129.766	3.67969e+10	2.83562e+08
	129.212	3.60181e+10	2.78751e+08
	127.649	3.38912e+10	2.65503e+08
	127.551	3.37615e+10	2.6469e+08
	124.206	2.95603e+10	2.37995e+08
	123.761	2.90351e+10	2.34606e+08
	123.422	2.86394e+10	2.32044e+08
	121.155	2.61037e+10	2.15457e+08
	120.863	2.57904e+10	2.13386e+08
	120.095	2.49822e+10	2.08019e+08
	119.451	2.43188e+10	2.03589e+08
	118.908	2.37712e+10	1.99913e+08
	118.744	2.36084e+10	1.98817e+08
	117.386	2.22882e+10	1.89872e+08
	116.09	2.10852e+10	1.81628e+08
	114.618	1.97814e+10	1.72586e+08
	108.674	1.51576e+10	1.39478e+08
Javelinoxylon xylotype 1
n=158	159.921	1.04599e+11	6.54068e+08
	149.929	7.57585e+10	5.05295e+08
	147.967	7.0929e+10	4.79357e+08
	147.846	7.0639e+10	4.77789e+08
	147.337	6.94313e+10	4.71242e+08
	146.555	6.76086e+10	4.61319e+08
	146.118	6.66068e+10	4.55843e+08
	145.769	6.58143e+10	4.51498e+08
	144.147	6.22331e+10	4.31735e+08
	142.633	5.90331e+10	4.13882e+08
	141.772	5.72735e+10	4.03983e+08
	141.484	5.66935e+10	4.00707e+08
	141.411	5.65475e+10	3.99881e+08
	140.986	5.57041e+10	3.95102e+08
	139.747	5.3298e+10	3.8139e+08
	139.454	5.27409e+10	3.78197e+08
	139.049	5.19812e+10	3.73832e+08
	138.517	5.09927e+10	3.68134e+08
	138.022	5.00894e+10	3.62908e+08
	137.386	4.89456e+10	3.56263e+08
	134.936	4.4734e+10	3.3152e+08
	133.858	4.29756e+10	3.21054e+08
	132.91	4.14758e+10	3.12058e+08
	132.846	4.13761e+10	3.11458e+08
	132.676	4.11108e+10	3.09859e+08
	131.88	3.98924e+10	3.02491e+08
	131.26	3.89644e+10	2.96848e+08
	129.926	3.70243e+10	2.84964e+08
	129.278	3.61093e+10	2.79316e+08
	129.114	3.58805e+10	2.77899e+08
	128.257	3.4706e+10	2.70597e+08
	128.086	3.44749e+10	2.69155e+08
	127.009	3.30501e+10	2.60218e+08
	126.831	3.28186e+10	2.5876e+08
	126.444	3.23219e+10	2.55622e+08
	125.586	3.12401e+10	2.48754e+08
	125.077	3.06115e+10	2.44742e+08
	124.905	3.04022e+10	2.43402e+08
	123.777	2.90536e+10	2.34725e+08
	123.681	2.89407e+10	2.33996e+08
	123.269	2.84623e+10	2.30895e+08
	123.222	2.84076e+10	2.30541e+08
	121.655	2.66472e+10	2.19039e+08
	121.578	2.65624e+10	2.18481e+08
	121.498	2.64754e+10	2.17908e+08
	121.187	2.61382e+10	2.15685e+08
	120.913	2.58446e+10	2.13745e+08
	120.05	2.49347e+10	2.07703e+08
	119.803	2.46799e+10	2.06004e+08
	119.642	2.45139e+10	2.04895e+08
	119.083	2.39465e+10	2.01091e+08
	118.657	2.35212e+10	1.98229e+08
	117.6	2.24922e+10	1.91261e+08
	117.596	2.24886e+10	1.91236e+08
	117.505	2.24019e+10	1.90646e+08
	117.487	2.23847e+10	1.90529e+08
	117.368	2.22713e+10	1.89757e+08
	117.241	2.21516e+10	1.8894e+08
	117.164	2.20785e+10	1.88441e+08
	116.761	2.17015e+10	1.85863e+08
	116.682	2.1628e+10	1.85358e+08
	116.64	2.15895e+10	1.85094e+08
	115.649	2.06879e+10	1.78885e+08
	115.598	2.06416e+10	1.78564e+08
	115.321	2.03961e+10	1.76864e+08
	114.917	2.00413e+10	1.74398e+08
	114.699	1.98519e+10	1.73078e+08
	114.311	1.95183e+10	1.70747e+08
	114.279	1.9491e+10	1.70556e+08
	114.23	1.94493e+10	1.70264e+08
	114.089	1.93292e+10	1.69423e+08
	113.613	1.89292e+10	1.66612e+08
	112.77	1.82378e+10	1.61725e+08
	112.717	1.8195e+10	1.61422e+08
	112.103	1.77045e+10	1.57931e+08
	111.828	1.74885e+10	1.56388e+08
	111.621	1.73275e+10	1.55235e+08
	111.385	1.71452e+10	1.53927e+08
	111.362	1.71272e+10	1.53797e+08
	109.765	1.59335e+10	1.45161e+08
	109.362	1.56437e+10	1.43044e+08
	108.809	1.52519e+10	1.40171e+08
	108.701	1.5176e+10	1.39613e+08
	107.676	1.44742e+10	1.34424e+08
	107.565	1.43996e+10	1.33869e+08
	107.555	1.43932e+10	1.33821e+08
	107.361	1.42635e+10	1.32856e+08
	107.026	1.40425e+10	1.31206e+08
	106.46	1.36749e+10	1.28451e+08
	105.759	1.32305e+10	1.25101e+08
	105.356	1.29808e+10	1.23209e+08
	104.455	1.24352e+10	1.19048e+08
	104.301	1.23434e+10	1.18345e+08
	104.217	1.22938e+10	1.17964e+08
	104.074	1.221e+10	1.1732e+08
	103.91	1.21141e+10	1.16582e+08
	103.87	1.20906e+10	1.16401e+08
	103.637	1.19555e+10	1.1536e+08
	103.005	1.15955e+10	1.12573e+08
	102.805	1.14831e+10	1.11699e+08
	102.359	1.12367e+10	1.09777e+08
	102.131	1.11118e+10	1.08799e+08
	101.99	1.10355e+10	1.08201e+08
	101.505	1.07756e+10	1.06158e+08
	100.359	1.01806e+10	1.01442e+08
	100.235	1.0118e+10	1.00943e+08
	99.7067	9.85419e+09	9.88318e+07
	99.373	9.69042e+09	9.75156e+07
	98.6308	9.33391e+09	9.46348e+07
	98.4828	9.26408e+09	9.4068e+07
	97.3703	8.75252e+09	8.9889e+07
	96.617	8.41916e+09	8.71395e+07
	95.7673	8.0554e+09	8.41143e+07
	94.5793	7.568e+09	8.00175e+07
	94.4047	7.49839e+09	7.94281e+07
	93.7551	7.24395e+09	7.72645e+07
	93.199	7.03162e+09	7.54474e+07
	92.7531	6.86502e+09	7.4014e+07
	92.2713	6.68855e+09	7.24879e+07
	91.4002	6.37876e+09	6.97894e+07
	91.337	6.35673e+09	6.95964e+07
	91.2125	6.31352e+09	6.92177e+07
	90.5708	6.09453e+09	6.72903e+07
	90.4812	6.06445e+09	6.70245e+07
	89.9605	5.89194e+09	6.54948e+07
	88.7605	5.50933e+09	6.20696e+07
	88.2508	5.35294e+09	6.0656e+07
	87.792	5.21523e+09	5.94044e+07
	87.1879	5.03826e+09	5.77863e+07
	84.8639	4.40164e+09	5.18671e+07
	84.3395	4.26731e+09	5.05969e+07
	83.9559	4.17114e+09	4.96826e+07
	83.4643	4.05045e+09	4.85291e+07
	83.4023	4.03544e+09	4.83852e+07
	82.464	3.81348e+09	4.62442e+07
	82.3113	3.77832e+09	4.59028e+07
	82.1042	3.73102e+09	4.54425e+07
	81.1086	3.51021e+09	4.3278e+07
	80.5823	3.3978e+09	4.21656e+07
	79.1001	3.09661e+09	3.91479e+07
	78.9531	3.06793e+09	3.88576e+07
	77.3688	2.77223e+09	3.58314e+07
	77.0969	2.72386e+09	3.53303e+07
	76.2838	2.58321e+09	3.38632e+07
	75.0884	2.38707e+09	3.17901e+07
	73.9719	2.21479e+09	2.9941e+07
	73.4562	2.13866e+09	2.91147e+07
	70.3542	1.72366e+09	2.44997e+07
	70.3228	1.71981e+09	2.4456e+07
	69.9433	1.6739e+09	2.39323e+07
	69.0893	1.57418e+09	2.27847e+07
	67.862	1.43924e+09	2.12084e+07
	65.9721	1.24968e+09	1.89426e+07
	65.3958	1.19605e+09	1.82894e+07
	60.6946	8.23666e+08	1.35707e+07
	58.9713	7.13187e+08	1.20938e+07
	57.993	6.55958e+08	1.1311e+07
	53.2663	4.28808e+08	8.05027e+06
Javelinoxylon xylotype 2 sample 1
n=109	80.3878	3.35699e+09	4.17599e+07
	78.5502	2.99044e+09	3.80705e+07
	77.4492	2.78666e+09	3.59805e+07
	77.3191	2.76334e+09	3.57394e+07
	77.0786	2.72063e+09	3.52968e+07
	76.085	2.54973e+09	3.35116e+07
	75.9161	2.52156e+09	3.32151e+07
	75.7165	2.48859e+09	3.28672e+07
	75.2998	2.42085e+09	3.21495e+07
	75.2749	2.41686e+09	3.21071e+07
	75.143	2.39575e+09	3.18825e+07
	75.1241	2.39275e+09	3.18506e+07
	74.5777	2.30698e+09	3.09339e+07
	73.7025	2.17476e+09	2.95073e+07
	73.5403	2.15093e+09	2.92483e+07
	73.3188	2.11874e+09	2.88976e+07
	73.2797	2.11309e+09	2.8836e+07
	73.2003	2.10166e+09	2.87111e+07
	72.746	2.03726e+09	2.80051e+07
	71.9742	1.93145e+09	2.68353e+07
	71.5546	1.87581e+09	2.62151e+07
	71.3212	1.84542e+09	2.58747e+07
	70.8821	1.7893e+09	2.52433e+07
	70.7116	1.76788e+09	2.50013e+07
	70.549	1.74765e+09	2.47722e+07
	69.1009	1.5755e+09	2.28e+07
	68.6794	1.52803e+09	2.22488e+07
	67.874	1.44051e+09	2.12234e+07
	67.5805	1.40964e+09	2.08587e+07
	66.5403	1.30444e+09	1.96037e+07
	65.8823	1.24121e+09	1.88398e+07
	65.5575	1.21091e+09	1.8471e+07
	64.7116	1.13478e+09	1.75359e+07
	64.582	1.12346e+09	1.73959e+07
	64.4362	1.11083e+09	1.72393e+07
	64.3463	1.10311e+09	1.71433e+07
	63.9993	1.07368e+09	1.67764e+07
	63.986	1.07257e+09	1.67626e+07
	63.8604	1.06209e+09	1.66314e+07
	63.486	1.03131e+09	1.62447e+07
	62.7959	9.76464e+08	1.55498e+07
	62.1597	9.27989e+08	1.49291e+07
	60.4392	8.06478e+08	1.33436e+07
	60.3857	8.0292e+08	1.32965e+07
	59.6696	7.56426e+08	1.26769e+07
	59.3666	7.37413e+08	1.24214e+07
	59.2298	7.28959e+08	1.23073e+07
	58.9593	7.1246e+08	1.20839e+07
	58.9198	7.1008e+08	1.20516e+07
	58.597	6.9084e+08	1.17897e+07
	58.1827	6.66761e+08	1.14598e+07
	57.944	6.53195e+08	1.12729e+07
	57.7595	6.42863e+08	1.113e+07
	57.7261	6.41004e+08	1.11042e+07
	57.4237	6.24389e+08	1.08734e+07
	57.2193	6.13358e+08	1.07194e+07
	56.6944	5.85734e+08	1.03314e+07
	56.6527	5.83586e+08	1.03011e+07
	56.5603	5.78839e+08	1.0234e+07
	56.5309	5.77337e+08	1.02128e+07
	56.375	5.69419e+08	1.01006e+07
	56.25	5.63134e+08	1.00113e+07
	56.2226	5.61767e+08	9.99183e+06
	56.0173	5.51581e+08	9.84662e+06
	55.3967	5.21698e+08	9.41749e+06
	55.2989	5.17108e+08	9.35115e+06
	55.2523	5.14933e+08	9.31967e+06
	54.6097	4.85678e+08	8.89362e+06
	53.7785	4.49823e+08	8.36437e+06
	53.5625	4.40865e+08	8.23085e+06
	53.4686	4.37012e+08	8.17325e+06
	53.4388	4.35796e+08	8.15505e+06
	53.1222	4.23037e+08	7.96348e+06
	52.6644	4.0512e+08	7.6925e+06
	52.4596	3.97306e+08	7.57356e+06
	52.4108	3.95462e+08	7.54543e+06
	52.0597	3.82391e+08	7.34525e+06
	51.2688	3.54215e+08	6.90898e+06
	51.0581	3.46995e+08	6.79609e+06
	50.9466	3.43224e+08	6.73692e+06
	50.871	3.40683e+08	6.69701e+06
	50.1968	3.18699e+08	6.34899e+06
	49.5311	2.9812e+08	6.01885e+06
	48.9762	2.81789e+08	5.7536e+06
	48.7071	2.74132e+08	5.62818e+06
	47.5434	2.42914e+08	5.1093e+06
	47.298	2.36708e+08	5.00461e+06
	46.7754	2.23917e+08	4.78707e+06
	46.4638	2.16557e+08	4.66077e+06
	46.2681	2.12034e+08	4.58274e+06
	45.3174	1.91128e+08	4.21754e+06
	45.0015	1.8456e+08	4.10118e+06
	44.9842	1.84204e+08	4.09487e+06
	44.469	1.73894e+08	3.91046e+06
	44.2914	1.70451e+08	3.84839e+06
	41.8043	1.27675e+08	3.05411e+06
	41.3151	1.20378e+08	2.91365e+06
	39.0466	9.07648e+07	2.32452e+06
	38.1456	8.07647e+07	2.11728e+06
	37.5337	7.4492e+07	1.98467e+06
	35.431	5.58366e+07	1.57592e+06
	32.2227	3.47384e+07	1.07807e+06
	29.4468	2.21406e+07	751884
	28.9173	2.02202e+07	699243
	28.2205	1.78989e+07	634251
	27.6164	1.60634e+07	581662
	27.2231	1.49515e+07	549223
	26.211	1.23713e+07	471990
	25.3543	1.04775e+07	413242
Javelinoxylon xylotype 2 sample 2
n=90	77.8608	2.8615e+09	3.67515e+07
	77.3176	2.76308e+09	3.57367e+07
	77.2405	2.74932e+09	3.55943e+07
	76.9702	2.70155e+09	3.50987e+07
	75.7474	2.49367e+09	3.29208e+07
	75.3926	2.43581e+09	3.23083e+07
	75.1623	2.39884e+09	3.19154e+07
	73.4177	2.13307e+09	2.90539e+07
	71.626	1.88518e+09	2.63198e+07
	71.3781	1.85279e+09	2.59574e+07
	68.8627	1.54853e+09	2.24872e+07
	68.7838	1.53969e+09	2.23844e+07
	67.9376	1.44727e+09	2.1303e+07
	65.6143	1.21616e+09	1.8535e+07
	65.5695	1.21202e+09	1.84845e+07
	65.2118	1.17932e+09	1.80844e+07
	65.06	1.16566e+09	1.79166e+07
	64.7896	1.14163e+09	1.76206e+07
	64.4533	1.11231e+09	1.72576e+07
	64.3817	1.10614e+09	1.7181e+07
	63.2381	1.01133e+09	1.59925e+07
	63.0099	9.93216e+08	1.57629e+07
	62.8416	9.80026e+08	1.55952e+07
	62.6978	9.68858e+08	1.54528e+07
	62.6855	9.67913e+08	1.54408e+07
	62.5897	9.60535e+08	1.53465e+07
	62.5117	9.54568e+08	1.52702e+07
	60.8868	8.36785e+08	1.37433e+07
	60.4149	8.04859e+08	1.33222e+07
	60.194	7.90255e+08	1.31285e+07
	60.0333	7.7976e+08	1.29888e+07
	59.5332	7.47815e+08	1.25613e+07
	59.1353	7.23161e+08	1.22289e+07
	58.8321	7.04809e+08	1.198e+07
	58.7318	6.98821e+08	1.18985e+07
	58.7005	6.9696e+08	1.18732e+07
	58.53	6.86898e+08	1.17358e+07
	58.4669	6.83203e+08	1.16853e+07
	57.9958	6.56119e+08	1.13132e+07
	57.6391	6.36191e+08	1.10375e+07
	57.5653	6.32126e+08	1.0981e+07
	57.4617	6.26456e+08	1.09022e+07
	57.0007	6.01731e+08	1.05565e+07
	56.8319	5.92873e+08	1.0432e+07
	56.6208	5.81944e+08	1.02779e+07
	56.4558	5.73512e+08	1.01586e+07
	56.2183	5.61552e+08	9.98877e+06
	56.153	5.58298e+08	9.94244e+06
	55.7585	5.38959e+08	9.66594e+06
	55.2357	5.14161e+08	9.3085e+06
	55.1068	5.08191e+08	9.22192e+06
	55.0892	5.07379e+08	9.21013e+06
	54.8601	4.96916e+08	9.05788e+06
	54.6442	4.87216e+08	8.91615e+06
	54.1586	4.6595e+08	8.60342e+06
	54.0124	4.59691e+08	8.51084e+06
	53.2797	4.29346e+08	8.05835e+06
	52.2866	3.90799e+08	7.47416e+06
	52.2821	3.9063e+08	7.47158e+06
	52.0507	3.82061e+08	7.34017e+06
	51.7241	3.70222e+08	7.15764e+06
	51.4142	3.59266e+08	6.98768e+06
	51.388	3.58351e+08	6.97344e+06
	51.3226	3.56075e+08	6.93798e+06
	50.8235	3.39097e+08	6.67205e+06
	50.6007	3.31727e+08	6.55579e+06
	49.7943	3.06126e+08	6.14781e+06
	47.629	2.45108e+08	5.14619e+06
	47.3245	2.37373e+08	5.01586e+06
	46.0601	2.07312e+08	4.50089e+06
	45.0449	1.85451e+08	4.11702e+06
	43.218	1.50772e+08	3.48865e+06
	42.6241	1.40695e+08	3.30082e+06
	42.4532	1.37896e+08	3.24818e+06
	40.5238	1.09282e+08	2.69675e+06
	40.4141	1.07812e+08	2.66768e+06
	40.3365	1.0678e+08	2.64723e+06
	39.3273	9.40748e+07	2.3921e+06
	38.5504	8.51426e+07	2.2086e+06
	38.5206	8.48134e+07	2.20177e+06
	38.3263	8.26965e+07	2.15769e+06
	36.4948	6.47377e+07	1.77389e+06
	34.423	4.83331e+07	1.40409e+06
	30.3085	2.55754e+07	843836
	28.9438	2.03132e+07	701814
	27.0597	1.45082e+07	536154
	21.326	4.41107e+06	206840
	20.2227	3.38217e+06	167246
	19.7456	3.00156e+06	152012
	18.1687	1.97978e+06	108967
Javelinoxylon weberi sample 1
n=193	136.739	4.78034e+10	3.49596e+08
	126.685	3.26311e+10	2.57576e+08
	125.456	3.10781e+10	2.47722e+08
	124.466	2.98718e+10	2.39999e+08
	123.098	2.82653e+10	2.29617e+08
	118.733	2.35972e+10	1.98741e+08
	113.848	1.91265e+10	1.67999e+08
	112.899	1.83425e+10	1.62467e+08
	112.245	1.7817e+10	1.58733e+08
	111.938	1.7575e+10	1.57006e+08
	111.348	1.71168e+10	1.53722e+08
	110.516	1.64867e+10	1.49179e+08
	110.123	1.61955e+10	1.47067e+08
	108.338	1.4925e+10	1.37763e+08
	108.099	1.4761e+10	1.3655e+08
	107.969	1.46723e+10	1.35894e+08
	107.093	1.40865e+10	1.31535e+08
	106.473	1.36832e+10	1.28514e+08
	105.394	1.30041e+10	1.23386e+08
	104.387	1.23948e+10	1.18739e+08
	103.227	1.17212e+10	1.13548e+08
	103.201	1.17062e+10	1.13431e+08
	100.762	1.0387e+10	1.03084e+08
	100.543	1.02745e+10	1.0219e+08
	99.3103	9.65988e+09	9.72697e+07
	98.5402	9.29109e+09	9.42873e+07
	97.9837	9.03168e+09	9.21754e+07
	97.4101	8.77042e+09	9.0036e+07
	97.1824	8.6684e+09	8.91972e+07
	96.8262	8.51068e+09	8.78964e+07
	96.7007	8.45567e+09	8.74417e+07
	96.4981	8.36745e+09	8.67111e+07
	96.176	8.22875e+09	8.55593e+07
	95.4017	7.9028e+09	8.28371e+07
	95.2452	7.83817e+09	8.22947e+07
	95.1551	7.80116e+09	8.19837e+07
	95.0261	7.74844e+09	8.15402e+07
	94.8132	7.66204e+09	8.0812e+07
	94.7791	7.64825e+09	8.06955e+07
	94.4455	7.5146e+09	7.95655e+07
	94.3873	7.49148e+09	7.93695e+07
	94.0078	7.3421e+09	7.81009e+07
	93.9208	7.30817e+09	7.7812e+07
	93.7686	7.24913e+09	7.73088e+07
	93.7549	7.24385e+09	7.72637e+07
	93.4937	7.14353e+09	7.64065e+07
	93.3436	7.08635e+09	7.59168e+07
	93.1819	7.02517e+09	7.5392e+07
	92.6883	6.84108e+09	7.38074e+07
	92.664	6.83212e+09	7.37301e+07
	92.4749	6.76267e+09	7.31299e+07
	92.194	6.66058e+09	7.22453e+07
	92.0409	6.60548e+09	7.17668e+07
	91.9802	6.58374e+09	7.15777e+07
	91.9325	6.56667e+09	7.14293e+07
	91.1186	6.28108e+09	6.8933e+07
	90.798	6.17136e+09	6.7968e+07
	90.6961	6.13682e+09	6.76635e+07
	90.4066	6.03949e+09	6.68036e+07
	90.4014	6.03775e+09	6.67883e+07
	90.221	5.97774e+09	6.62567e+07
	90.0922	5.93522e+09	6.58794e+07
	88.8778	5.54583e+09	6.23984e+07
	88.8289	5.5306e+09	6.22612e+07
	88.807	5.52378e+09	6.21998e+07
	88.5879	5.45598e+09	6.15883e+07
	88.2325	5.3474e+09	6.06058e+07
	87.3356	5.08109e+09	5.81789e+07
	87.1077	5.01513e+09	5.75739e+07
	87.0463	4.99748e+09	5.74118e+07
	86.8025	4.92789e+09	5.67713e+07
	86.4935	4.84081e+09	5.59673e+07
	86.3116	4.79011e+09	5.54979e+07
	86.2477	4.7724e+09	5.53337e+07
	86.142	4.74322e+09	5.50629e+07
	85.8659	4.6677e+09	5.43604e+07
	85.7754	4.64317e+09	5.41317e+07
	85.5157	4.5733e+09	5.3479e+07
	84.2435	4.24309e+09	5.03669e+07
	84.1177	4.2115e+09	5.00668e+07
	83.8156	4.13642e+09	4.93514e+07
	83.749	4.12001e+09	4.91948e+07
	83.7085	4.11005e+09	4.90996e+07
	83.6661	4.09966e+09	4.90003e+07
	83.5606	4.07388e+09	4.87536e+07
	82.8855	3.91194e+09	4.71969e+07
	82.7355	3.87667e+09	4.68562e+07
	82.4739	3.81578e+09	4.62665e+07
	81.7215	3.64487e+09	4.46011e+07
	81.6297	3.62444e+09	4.4401e+07
	81.5411	3.60482e+09	4.42086e+07
	81.4004	3.57383e+09	4.39043e+07
	80.3482	3.34874e+09	4.16778e+07
	79.4494	3.16558e+09	3.9844e+07
	79.1926	3.11475e+09	3.93313e+07
	78.8724	3.05229e+09	3.8699e+07
	78.6592	3.01126e+09	3.82823e+07
	78.6438	3.0083e+09	3.82522e+07
	78.228	2.92962e+09	3.74498e+07
	77.4055	2.77881e+09	3.58994e+07
	77.2426	2.7497e+09	3.55982e+07
	76.8134	2.67414e+09	3.48134e+07
	76.5204	2.62353e+09	3.42854e+07
	75.8747	2.51469e+09	3.31427e+07
	75.2698	2.41604e+09	3.20984e+07
	75.1697	2.40001e+09	3.19279e+07
	74.9355	2.36286e+09	3.15319e+07
	74.4758	2.29127e+09	3.07653e+07
	74.1946	2.24833e+09	3.03032e+07
	74.0753	2.23032e+09	3.01088e+07
	73.9323	2.20887e+09	2.98769e+07
	73.8969	2.20359e+09	2.98198e+07
	73.5636	2.15434e+09	2.92855e+07
	73.2783	2.11289e+09	2.88338e+07
	73.2679	2.11139e+09	2.88174e+07
	72.9557	2.06679e+09	2.83294e+07
	72.1456	1.95457e+09	2.7092e+07
	71.9752	1.93159e+09	2.68369e+07
	71.819	1.91071e+09	2.66046e+07
	71.5649	1.87715e+09	2.62301e+07
	71.5042	1.86921e+09	2.61412e+07
	71.4095	1.85686e+09	2.6003e+07
	71.0649	1.81249e+09	2.55048e+07
	70.9426	1.79695e+09	2.53296e+07
	70.6786	1.76376e+09	2.49546e+07
	70.6166	1.75604e+09	2.48672e+07
	70.5144	1.74337e+09	2.47236e+07
	69.9996	1.68066e+09	2.40095e+07
	69.2489	1.59244e+09	2.2996e+07
	69.1839	1.58498e+09	2.29097e+07
	68.6792	1.52801e+09	2.22485e+07
	68.4957	1.5077e+09	2.20117e+07
	68.1346	1.46838e+09	2.15512e+07
	68.0113	1.45514e+09	2.13956e+07
	67.6729	1.4193e+09	2.09729e+07
	67.3993	1.39083e+09	2.06358e+07
	66.9502	1.34512e+09	2.00913e+07
	66.7536	1.32548e+09	1.98563e+07
	66.2069	1.27208e+09	1.92138e+07
	65.8962	1.24252e+09	1.88557e+07
	65.8942	1.24233e+09	1.88534e+07
	65.5623	1.21135e+09	1.84763e+07
	65.4916	1.20484e+09	1.83968e+07
	65.2181	1.17989e+09	1.80914e+07
	64.8869	1.15023e+09	1.77267e+07
	64.5563	1.12122e+09	1.73681e+07
	64.3145	1.10038e+09	1.71094e+07
	64.314	1.10034e+09	1.71089e+07
	64.2427	1.09426e+09	1.70332e+07
	64.2027	1.09085e+09	1.69907e+07
	62.7034	9.6929e+08	1.54583e+07
	62.6027	9.61537e+08	1.53593e+07
	62.4635	9.50896e+08	1.52232e+07
	62.3062	9.38983e+08	1.50704e+07
	62.262	9.35654e+08	1.50277e+07
	62.0306	9.18396e+08	1.48055e+07
	61.6108	8.87739e+08	1.44088e+07
	61.0338	8.4694e+08	1.38766e+07
	60.8513	8.34352e+08	1.37113e+07
	59.3725	7.3778e+08	1.24263e+07
	59.3569	7.36809e+08	1.24132e+07
	59.3455	7.36101e+08	1.24037e+07
	58.0161	6.57269e+08	1.13291e+07
	57.6362	6.36027e+08	1.10352e+07
	57.3194	6.18742e+08	1.07946e+07
	56.9934	6.01346e+08	1.05511e+07
	56.3792	5.6963e+08	1.01036e+07
	54.9689	5.01864e+08	9.12996e+06
	54.9438	5.00717e+08	9.11326e+06
	54.196	4.67559e+08	8.62718e+06
	53.8834	4.54228e+08	8.42984e+06
	53.5747	4.41368e+08	8.23835e+06
	51.4822	3.61646e+08	7.02469e+06
	51.2976	3.55211e+08	6.92452e+06
	50.3448	3.23425e+08	6.4242e+06
	49.7847	3.05828e+08	6.14302e+06
	48.9001	2.79606e+08	5.71791e+06
	48.666	2.72978e+08	5.60922e+06
	47.1812	2.33799e+08	4.95535e+06
	46.4629	2.16538e+08	4.66044e+06
	45.103	1.86649e+08	4.13829e+06
	45.0948	1.86481e+08	4.13531e+06
	45.0629	1.85822e+08	4.12361e+06
	44.7705	1.7987e+08	4.0176e+06
	42.864	1.44699e+08	3.37577e+06
	42.3325	1.35946e+08	3.2114e+06
	41.1604	1.1814e+08	2.87024e+06
	38.6002	8.5694e+07	2.22004e+06
	37.8689	7.78778e+07	2.05651e+06
	34.258	4.71854e+07	1.37736e+06
	33.621	4.29588e+07	1.27774e+06
	26.9726	1.42761e+07	529283
	21.5064	4.60082e+06	213928
Javelinoxylon weberi sample 2
n=205	126.594	3.2513e+10	2.5683e+08
	125.013	3.05334e+10	2.44242e+08
	124.999	3.05166e+10	2.44134e+08
	117.284	2.21915e+10	1.89212e+08
	117.157	2.20716e+10	1.88394e+08
	115.79	2.08138e+10	1.79755e+08
	115.016	2.01274e+10	1.74997e+08
	114.645	1.98052e+10	1.72752e+08
	113.709	1.901e+10	1.67181e+08
	110.641	1.65798e+10	1.49852e+08
	109.196	1.5525e+10	1.42176e+08
	108.452	1.50031e+10	1.38339e+08
	108.086	1.47519e+10	1.36483e+08
	102.152	1.11235e+10	1.08892e+08
	102.149	1.11218e+10	1.08878e+08
	101.122	1.05736e+10	1.04563e+08
	100.949	1.04837e+10	1.03851e+08
	100.656	1.03326e+10	1.02652e+08
	98.7826	9.40594e+09	9.52186e+07
	98.3154	9.18559e+09	9.34299e+07
	98.1305	9.09955e+09	9.2729e+07
	96.0325	8.16755e+09	8.50498e+07
	95.9531	8.13382e+09	8.47687e+07
	95.4503	7.92295e+09	8.3006e+07
	95.2948	7.85862e+09	8.24664e+07
	95.1894	7.81524e+09	8.2102e+07
	93.4373	7.12199e+09	7.62222e+07
	92.0371	6.60411e+09	7.17549e+07
	91.2288	6.31915e+09	6.92671e+07
	90.9545	6.22473e+09	6.84378e+07
	90.6909	6.13506e+09	6.7648e+07
	90.5383	6.08362e+09	6.71939e+07
	90.5015	6.07126e+09	6.70847e+07
	90.3581	6.02332e+09	6.66605e+07
	90.0606	5.92482e+09	6.5787e+07
	89.9919	5.90224e+09	6.55864e+07
	89.1885	5.64343e+09	6.32754e+07
	89.1391	5.62782e+09	6.31353e+07
	88.7166	5.49572e+09	6.19469e+07
	88.3269	5.37608e+09	6.08657e+07
	88.0623	5.29602e+09	6.01395e+07
	88.0053	5.27891e+09	5.9984e+07
	87.8524	5.2332e+09	5.95682e+07
	87.7344	5.19816e+09	5.92488e+07
	87.4998	5.12902e+09	5.86176e+07
	87.3451	5.08385e+09	5.82041e+07
	86.9249	4.96272e+09	5.70921e+07
	86.9126	4.95923e+09	5.70599e+07
	86.8076	4.92933e+09	5.67846e+07
	86.775	4.92009e+09	5.66994e+07
	86.4289	4.82275e+09	5.58002e+07
	86.0153	4.70845e+09	5.47397e+07
	85.9936	4.70251e+09	5.46845e+07
	85.3364	4.52554e+09	5.30318e+07
	84.9068	4.41278e+09	5.1972e+07
	84.4919	4.30601e+09	5.09636e+07
	84.4691	4.30021e+09	5.09087e+07
	84.2943	4.25589e+09	5.04885e+07
	84.2419	4.24268e+09	5.03631e+07
	84.1999	4.23213e+09	5.02629e+07
	83.5058	4.06053e+09	4.86258e+07
	83.3125	4.01376e+09	4.81771e+07
	83.1836	3.9828e+09	4.78797e+07
	83.1721	3.98006e+09	4.78533e+07
	83.0482	3.95048e+09	4.75686e+07
	82.7149	3.87185e+09	4.68096e+07
	82.3738	3.79268e+09	4.60423e+07
	82.0612	3.72125e+09	4.53472e+07
	81.8096	3.66457e+09	4.47938e+07
	81.5434	3.60532e+09	4.42135e+07
	81.3686	3.56685e+09	4.38357e+07
	80.4644	3.37302e+09	4.19195e+07
	78.7979	3.0379e+09	3.8553e+07
	78.6267	3.00505e+09	3.82192e+07
	78.6197	3.0037e+09	3.82055e+07
	78.6028	3.00047e+09	3.81726e+07
	78.2579	2.93522e+09	3.75071e+07
	78.2371	2.93132e+09	3.74671e+07
	77.5524	2.80528e+09	3.61727e+07
	77.1729	2.73731e+09	3.54698e+07
	76.7056	2.65543e+09	3.46185e+07
	76.191	2.56755e+09	3.36989e+07
	76.1455	2.55989e+09	3.36184e+07
	75.731	2.49096e+09	3.28923e+07
	75.6579	2.47897e+09	3.27655e+07
	75.5369	2.45921e+09	3.25564e+07
	75.2411	2.41143e+09	3.20494e+07
	75.1661	2.39944e+09	3.19218e+07
	74.9813	2.3701e+09	3.16091e+07
	74.7194	2.32899e+09	3.11698e+07
	74.7128	2.32795e+09	3.11587e+07
	74.7042	2.32663e+09	3.11445e+07
	74.4373	2.28535e+09	3.07017e+07
	73.6297	2.16404e+09	2.93908e+07
	73.3084	2.11724e+09	2.88812e+07
	73.0753	2.08378e+09	2.85156e+07
	72.9863	2.07112e+09	2.83769e+07
	72.9323	2.06347e+09	2.8293e+07
	72.8986	2.05871e+09	2.82408e+07
	72.7981	2.04457e+09	2.80854e+07
	72.3524	1.98274e+09	2.74039e+07
	72.1843	1.95981e+09	2.71501e+07
	72.0286	1.93877e+09	2.69166e+07
	71.8162	1.91034e+09	2.66004e+07
	71.749	1.90143e+09	2.65011e+07
	71.6482	1.88811e+09	2.63525e+07
	71.559	1.87638e+09	2.62215e+07
	70.2416	1.7099e+09	2.43431e+07
	69.8104	1.65806e+09	2.37509e+07
	69.6618	1.6405e+09	2.35494e+07
	69.5218	1.62407e+09	2.33606e+07
	69.4948	1.62091e+09	2.33243e+07
	69.4457	1.6152e+09	2.32585e+07
	69.2271	1.58994e+09	2.2967e+07
	68.8576	1.54796e+09	2.24806e+07
	68.8068	1.54225e+09	2.24143e+07
	68.5694	1.51584e+09	2.21066e+07
	68.5362	1.51216e+09	2.20637e+07
	67.9529	1.44891e+09	2.13222e+07
	67.5193	1.40326e+09	2.07831e+07
	67.4951	1.40076e+09	2.07534e+07
	67.3962	1.39052e+09	2.0632e+07
	66.4403	1.29466e+09	1.94861e+07
	66.4154	1.29224e+09	1.9457e+07
	66.0784	1.25979e+09	1.9065e+07
	65.839	1.23713e+09	1.87902e+07
	65.8293	1.23622e+09	1.87792e+07
	65.4901	1.2047e+09	1.83952e+07
	64.8455	1.14657e+09	1.76816e+07
	64.7631	1.1393e+09	1.75919e+07
	64.7091	1.13456e+09	1.75333e+07
	64.6084	1.12576e+09	1.74244e+07
	63.3001	1.0163e+09	1.60553e+07
	62.7453	9.72535e+08	1.54997e+07
	62.6203	9.62885e+08	1.53766e+07
	62.5186	9.55091e+08	1.52769e+07
	62.3277	9.40598e+08	1.50912e+07
	61.4635	8.77179e+08	1.42715e+07
	61.0306	8.46717e+08	1.38737e+07
	60.8798	8.36304e+08	1.3737e+07
	60.4608	8.0792e+08	1.33627e+07
	60.3222	7.98704e+08	1.32406e+07
	60.1441	7.86983e+08	1.3085e+07
	60.1252	7.85745e+08	1.30685e+07
	59.6785	7.56989e+08	1.26844e+07
	59.4426	7.42146e+08	1.24851e+07
	59.4404	7.42007e+08	1.24832e+07
	59.2991	7.33228e+08	1.23649e+07
	57.9373	6.52818e+08	1.12677e+07
	57.6392	6.36197e+08	1.10376e+07
	57.5863	6.33282e+08	1.09971e+07
	57.5159	6.29419e+08	1.09434e+07
	57.3363	6.19651e+08	1.08073e+07
	57.3031	6.17859e+08	1.07823e+07
	57.0586	6.04791e+08	1.05995e+07
	56.9758	6.00415e+08	1.05381e+07
	56.9363	5.98336e+08	1.05089e+07
	55.6296	5.32756e+08	9.57685e+06
	55.4677	5.25052e+08	9.4659e+06
	54.7989	4.9415e+08	9.01752e+06
	54.532	4.82234e+08	8.84314e+06
	53.5084	4.38641e+08	8.19761e+06
	53.338	4.31701e+08	8.09369e+06
	52.7658	4.09038e+08	7.75195e+06
	51.8105	3.73327e+08	7.20562e+06
	51.258	3.53843e+08	6.90317e+06
	51.2216	3.52585e+08	6.88353e+06
	50.729	3.35955e+08	6.62254e+06
	50.3788	3.24518e+08	6.44155e+06
	49.7777	3.05613e+08	6.13957e+06
	49.6929	3.03022e+08	6.09788e+06
	49.4082	2.94439e+08	5.95932e+06
	49.3626	2.93081e+08	5.93732e+06
	49.0931	2.8517e+08	5.80875e+06
	48.9586	2.81285e+08	5.74535e+06
	48.7565	2.75526e+08	5.65106e+06
	47.4705	2.41056e+08	5.07802e+06
	47.2465	2.35422e+08	4.98284e+06
	46.775	2.23908e+08	4.78692e+06
	43.0048	1.47091e+08	3.42034e+06
	43.003	1.4706e+08	3.41975e+06
	41.8325	1.28105e+08	3.06234e+06
	41.489	1.22932e+08	2.96299e+06
	41.086	1.17076e+08	2.84954e+06
	39.8057	9.99372e+07	2.51062e+06
	38.0197	7.94404e+07	2.08946e+06
	37.5454	7.46073e+07	1.98713e+06
	37.2989	7.21906e+07	1.93546e+06
	35.9123	5.97335e+07	1.66331e+06
	33.6209	4.29581e+07	1.27772e+06
	31.8749	3.29036e+07	1.03227e+06
	29.8008	2.35038e+07	788697
	28.1603	1.77087e+07	628853
	25.6679	1.11417e+07	434070
	25.2602	1.02845e+07	407144
	24.3736	8.6019e+06	352919
	23.5518	7.24634e+06	307677
	23.1517	6.65145e+06	287298
	23.0603	6.5211e+06	282785
	22.8618	6.24533e+06	273177
	22.0496	5.21198e+06	236375
	20.2158	3.37642e+06	167019
	19.5401	2.84859e+06	145782
	18.1662	1.97843e+06	108907
	15.4041	867330	56305.1
Muzquizoxylon porrasii 2
n=182	80.2349	3.32519e+09	4.14431e+07
	77.9832	2.88407e+09	3.69832e+07
	69.7926	1.65595e+09	2.37267e+07
	69.7824	1.65474e+09	2.37128e+07
	69.2268	1.5899e+09	2.29666e+07
	68.4555	1.50329e+09	2.19601e+07
	66.0488	1.25697e+09	1.90309e+07
	65.6347	1.21806e+09	1.85581e+07
	65.4778	1.20357e+09	1.83814e+07
	65.452	1.20119e+09	1.83523e+07
	64.8801	1.14963e+09	1.77193e+07
	63.6169	1.04198e+09	1.63791e+07
	63.5347	1.03528e+09	1.62947e+07
	62.8373	9.79687e+08	1.55909e+07
	62.2497	9.34731e+08	1.50158e+07
	62.2016	9.31124e+08	1.49695e+07
	61.1513	8.55123e+08	1.39837e+07
	60.6932	8.23568e+08	1.35694e+07
	60.527	8.12352e+08	1.34213e+07
	60.2872	7.96388e+08	1.32099e+07
	59.8453	7.67628e+08	1.28269e+07
	58.7678	7.00965e+08	1.19277e+07
	58.4406	6.81669e+08	1.16643e+07
	58.0908	6.61508e+08	1.13875e+07
	57.9736	6.54865e+08	1.12959e+07
	57.0912	6.06522e+08	1.06237e+07
	56.2051	5.60893e+08	9.97939e+06
	54.3173	4.72813e+08	8.70465e+06
	54.1231	4.64421e+08	8.58084e+06
	54.0292	4.60408e+08	8.52147e+06
	53.8329	4.52103e+08	8.39826e+06
	53.811	4.51185e+08	8.38462e+06
	52.6312	4.03846e+08	7.67313e+06
	52.4993	3.98811e+08	7.5965e+06
	51.8955	3.764e+08	7.25304e+06
	51.7391	3.70763e+08	7.166e+06
	51.6965	3.69238e+08	7.14242e+06
	51.4536	3.60645e+08	7.00913e+06
	51.2696	3.54242e+08	6.90939e+06
	50.7388	3.36281e+08	6.62768e+06
	50.0459	3.13938e+08	6.273e+06
	49.3577	2.92938e+08	5.93501e+06
	49.2811	2.90672e+08	5.89823e+06
	49.1409	2.8656e+08	5.8314e+06
	49.0954	2.85236e+08	5.80983e+06
	48.9469	2.80949e+08	5.73987e+06
	48.5847	2.70705e+08	5.57183e+06
	48.1119	2.57789e+08	5.35811e+06
	47.5263	2.42477e+08	5.10196e+06
	46.9841	2.28956e+08	4.87307e+06
	46.9726	2.28677e+08	4.8683e+06
	46.8792	2.26414e+08	4.82972e+06
	46.8087	2.24715e+08	4.80071e+06
	46.1667	2.09721e+08	4.54269e+06
	45.8917	2.03549e+08	4.43542e+06
	45.3364	1.91529e+08	4.22461e+06
	45.3111	1.90995e+08	4.21519e+06
	45.207	1.88812e+08	4.17661e+06
	44.8994	1.82475e+08	4.06409e+06
	44.7276	1.79011e+08	4.00224e+06
	44.5855	1.76185e+08	3.95163e+06
	44.427	1.73074e+08	3.89571e+06
	44.3826	1.72213e+08	3.88019e+06
	44.2786	1.70203e+08	3.84392e+06
	44.2778	1.70189e+08	3.84366e+06
	44.2022	1.68741e+08	3.81747e+06
	44.0336	1.65548e+08	3.75957e+06
	44.0052	1.65014e+08	3.74988e+06
	43.5068	1.55878e+08	3.58285e+06
	43.2172	1.50758e+08	3.48839e+06
	42.9785	1.46641e+08	3.41196e+06
	42.6433	1.41012e+08	3.30677e+06
	42.5318	1.39177e+08	3.2723e+06
	42.4264	1.37461e+08	3.23999e+06
	42.2838	1.35167e+08	3.19667e+06
	42.1438	1.32944e+08	3.15454e+06
	42.0916	1.32122e+08	3.13892e+06
	41.7736	1.27207e+08	3.04514e+06
	41.0042	1.15915e+08	2.82692e+06
	40.9116	1.14613e+08	2.80147e+06
	40.8706	1.14039e+08	2.79025e+06
	40.6636	1.1118e+08	2.73415e+06
	40.3858	1.07434e+08	2.6602e+06
	40.3388	1.0681e+08	2.64783e+06
	40.3353	1.06764e+08	2.64692e+06
	40.2535	1.05686e+08	2.62552e+06
	40.0793	1.03419e+08	2.58035e+06
	39.7557	9.93113e+07	2.49804e+06
	39.7112	9.87564e+07	2.48686e+06
	39.5978	9.73549e+07	2.45859e+06
	39.1197	9.16169e+07	2.34197e+06
	38.3671	8.31374e+07	2.16689e+06
	37.8447	7.7629e+07	2.05125e+06
	37.798	7.71519e+07	2.04116e+06
	37.5122	7.42783e+07	1.98011e+06
	37.5073	7.42303e+07	1.97909e+06
	37.4969	7.41275e+07	1.9769e+06
	37.279	7.19978e+07	1.93132e+06
	37.2311	7.15372e+07	1.92143e+06
	37.1567	7.08244e+07	1.9061e+06
	37.0565	6.98746e+07	1.88563e+06
	36.6317	6.59607e+07	1.80065e+06
	36.5416	6.51539e+07	1.783e+06
	36.3711	6.36473e+07	1.74994e+06
	36.0432	6.083e+07	1.6877e+06
	35.9518	6.00628e+07	1.67065e+06
	35.9339	5.9913e+07	1.66731e+06
	35.8334	5.90802e+07	1.64875e+06
	35.8188	5.89594e+07	1.64605e+06
	35.6507	5.75894e+07	1.61538e+06
	35.6274	5.74008e+07	1.61114e+06
	35.3398	5.51211e+07	1.55975e+06
	35.0612	5.29826e+07	1.51115e+06
	34.6872	5.02166e+07	1.4477e+06
	34.677	5.01424e+07	1.44599e+06
	34.4715	4.86743e+07	1.41202e+06
	34.4252	4.83483e+07	1.40444e+06
	34.2022	4.68026e+07	1.36841e+06
	34.0464	4.5746e+07	1.34364e+06
	33.8382	4.43646e+07	1.31108e+06
	33.7947	4.40799e+07	1.30435e+06
	33.1514	4.00413e+07	1.20783e+06
	33.0058	3.91697e+07	1.18675e+06
	33.0052	3.9166e+07	1.18666e+06
	32.3197	3.52645e+07	1.09111e+06
	31.734	3.2183e+07	1.01415e+06
	31.623	3.16239e+07	1.00003e+06
	31.4199	3.06212e+07	974580
	31.3167	3.01215e+07	961837
	31.0461	2.88427e+07	929027
	31.0424	2.88254e+07	928582
	30.7892	2.76689e+07	898655
	30.3277	2.56566e+07	845978
	30.2766	2.5441e+07	840285
	30.2485	2.53231e+07	837169
	30.0043	2.43175e+07	810466
	29.2893	2.15547e+07	735925
	29.1865	2.11794e+07	725656
	29.1248	2.09562e+07	719532
	28.7856	1.97639e+07	686592
	28.3523	1.83206e+07	646179
	28.136	1.76325e+07	626687
	27.783	1.65538e+07	595825
	27.3066	1.51822e+07	555992
	27.2671	1.50728e+07	552784
	27.1554	1.47667e+07	543783
	26.7035	1.35781e+07	508477
	26.5253	1.31312e+07	495043
	26.3731	1.27587e+07	483777
	26.34	1.26788e+07	481351
	26.3376	1.2673e+07	481177
	26.1351	1.21933e+07	466550
	25.6898	1.11894e+07	435558
	25.6788	1.11654e+07	434809
	25.482	1.0744e+07	421631
	25.2579	1.02798e+07	406994
	25.1266	1.00155e+07	398600
	24.926	9.62195e+06	386020
	24.6799	9.15623e+06	370999
	24.5041	8.8347e+06	360540
	24.0311	8.01439e+06	333500
	23.4181	7.04302e+06	300751
	23.2755	6.83119e+06	293493
	22.8514	6.23112e+06	272680
	22.7578	6.10453e+06	268239
	22.6952	6.02102e+06	265299
	22.3629	5.593e+06	250101
	21.7884	4.91055e+06	225374
	21.6506	4.75721e+06	219726
	21.5545	4.6525e+06	215848
	20.2578	3.41166e+06	168412
	20.2239	3.38314e+06	167285
	20.0751	3.26056e+06	162418
	19.8241	3.0617e+06	154444
	19.7535	3.00761e+06	152257
	19.6669	2.94222e+06	149603
	19.3541	2.71562e+06	140312
	18.971	2.45725e+06	129527
	18.8428	2.37533e+06	126061
	16.6647	1.28525e+06	77123.9
	16.0185	1.05466e+06	65839.9
	15.9947	1.04685e+06	65449.9
Muzquizoxylon porrasii 1
n=166	91.8226	6.52753e+09	7.10884e+07
	83.2635	4.00197e+09	4.8064e+07
	74.2699	2.25977e+09	3.04265e+07
	74.1625	2.24348e+09	3.02509e+07
	73.2798	2.1131e+09	2.88361e+07
	69.437	1.61419e+09	2.32469e+07
	68.4507	1.50276e+09	2.19539e+07
	68.2662	1.48262e+09	2.17182e+07
	67.7621	1.42868e+09	2.10837e+07
	66.8087	1.33096e+09	1.99219e+07
	65.6866	1.22288e+09	1.86169e+07
	65.2422	1.18207e+09	1.81181e+07
	63.879	1.06363e+09	1.66507e+07
	62.4863	9.52626e+08	1.52454e+07
	61.6017	8.87082e+08	1.44003e+07
	60.9994	8.44555e+08	1.38453e+07
	60.4715	8.08637e+08	1.33722e+07
	58.8169	7.039e+08	1.19676e+07
	58.4762	6.83746e+08	1.16927e+07
	56.6658	5.84259e+08	1.03106e+07
	56.6004	5.80894e+08	1.02631e+07
	56.2611	5.63691e+08	1.00192e+07
	55.7889	5.40429e+08	9.68703e+06
	54.7562	4.9223e+08	8.98948e+06
	54.4571	4.78931e+08	8.79465e+06
	53.8734	4.53806e+08	8.42358e+06
	53.6774	4.45614e+08	8.3017e+06
	53.5882	4.41922e+08	8.24663e+06
	53.4073	4.34512e+08	8.13582e+06
	53.0731	4.21087e+08	7.93409e+06
	51.7904	3.72601e+08	7.19442e+06
	51.6859	3.68859e+08	7.13656e+06
	51.3732	3.57834e+08	6.96539e+06
	51.2145	3.52342e+08	6.87973e+06
	51.008	3.45295e+08	6.76943e+06
	49.7244	3.03981e+08	6.11332e+06
	49.0667	2.84402e+08	5.79624e+06
	48.7045	2.74059e+08	5.62698e+06
	48.6107	2.71432e+08	5.58379e+06
	48.4611	2.67279e+08	5.51534e+06
	47.3003	2.36766e+08	5.0056e+06
	47.1022	2.31851e+08	4.92228e+06
	46.7615	2.23585e+08	4.7814e+06
	46.428	2.15724e+08	4.64643e+06
	45.6039	1.97247e+08	4.32521e+06
	45.2537	1.89789e+08	4.1939e+06
	45.2066	1.88802e+08	4.17644e+06
	44.9534	1.83575e+08	4.08367e+06
	44.3131	1.70868e+08	3.85593e+06
	44.2165	1.69014e+08	3.82241e+06
	44.0224	1.65337e+08	3.75574e+06
	43.7441	1.60177e+08	3.66167e+06
	42.4713	1.38191e+08	3.25374e+06
	42.064	1.31689e+08	3.13069e+06
	41.9374	1.29721e+08	3.0932e+06
	41.8845	1.28903e+08	3.0776e+06
	41.8771	1.2879e+08	3.07543e+06
	41.7162	1.26335e+08	3.02844e+06
	41.3341	1.20654e+08	2.919e+06
	41.1386	1.17828e+08	2.86417e+06
	40.8166	1.13288e+08	2.77554e+06
	40.7876	1.12887e+08	2.76767e+06
	40.6244	1.10646e+08	2.72364e+06
	40.4508	1.08301e+08	2.67736e+06
	40.1457	1.04279e+08	2.59751e+06
	40.0362	1.02864e+08	2.56928e+06
	39.9335	1.01552e+08	2.54302e+06
	39.7473	9.92055e+07	2.49591e+06
	39.5809	9.71469e+07	2.45439e+06
	39.13	9.17384e+07	2.34445e+06
	38.8965	8.90332e+07	2.28898e+06
	38.6584	8.63419e+07	2.23346e+06
	38.6166	8.58753e+07	2.22379e+06
	38.1394	8.06989e+07	2.1159e+06
	37.889	7.80843e+07	2.06087e+06
	37.8693	7.78823e+07	2.05661e+06
	37.7467	7.66289e+07	2.03009e+06
	37.5576	7.47289e+07	1.98971e+06
	37.5469	7.46228e+07	1.98745e+06
	37.4884	7.40429e+07	1.97509e+06
	37.4884	7.40428e+07	1.97509e+06
	37.4459	7.36248e+07	1.96616e+06
	37.4315	7.34829e+07	1.96313e+06
	37.3727	7.29077e+07	1.95083e+06
	37.1645	7.0899e+07	1.90771e+06
	37.0823	7.01186e+07	1.89089e+06
	36.9179	6.85783e+07	1.85759e+06
	36.7952	6.74463e+07	1.83302e+06
	36.693	6.65147e+07	1.81273e+06
	36.6241	6.5892e+07	1.79915e+06
	36.5831	6.55247e+07	1.79112e+06
	36.3101	6.31154e+07	1.73823e+06
	35.4996	5.63792e+07	1.58816e+06
	35.308	5.48742e+07	1.55416e+06
	34.6757	5.01334e+07	1.44578e+06
	34.5397	4.91577e+07	1.42322e+06
	34.5299	4.90881e+07	1.42161e+06
	33.8281	4.42981e+07	1.30951e+06
	33.1823	4.02283e+07	1.21234e+06
	32.7194	3.74998e+07	1.1461e+06
	32.6352	3.70196e+07	1.13435e+06
	32.1399	3.42944e+07	1.06703e+06
	31.7892	3.24636e+07	1.02121e+06
	31.7701	3.23663e+07	1.01877e+06
	31.6804	3.1912e+07	1.00731e+06
	31.55	3.12607e+07	990828
	30.7396	2.74467e+07	892879
	30.7367	2.7434e+07	892547
	30.6638	2.711e+07	884106
	30.6246	2.6937e+07	879589
	30.4587	2.62155e+07	860689
	30.3593	2.57904e+07	849506
	30.1243	2.48074e+07	823503
	30.0858	2.46494e+07	819305
	29.8305	2.36212e+07	791849
	29.7261	2.32109e+07	780825
	29.5744	2.26246e+07	765006
	29.5102	2.238e+07	758382
	29.0788	2.07913e+07	715000
	28.6219	1.92084e+07	671110
	28.6144	1.91832e+07	670405
	28.3394	1.8279e+07	645004
	28.2673	1.80478e+07	638469
	28.2258	1.79156e+07	634726
	27.9911	1.7183e+07	613874
	27.8944	1.68881e+07	605432
	26.8997	1.40845e+07	523591
	26.7	1.35692e+07	508209
	26.6936	1.35531e+07	507728
	26.4828	1.30262e+07	491875
	26.3218	1.26351e+07	480024
	26.1956	1.2335e+07	470882
	26.1947	1.23329e+07	470818
	26.0336	1.19584e+07	459346
	25.4979	1.07776e+07	422685
	25.413	1.05993e+07	417083
	24.7291	9.2479e+06	373968
	24.6541	9.10854e+06	369453
	24.6384	9.07955e+06	368512
	24.2215	8.33696e+06	344196
	24.1567	8.22604e+06	340528
	24.1288	8.17852e+06	338953
	24.0304	8.01323e+06	333462
	23.6991	7.4759e+06	315450
	22.7006	6.02817e+06	265551
	22.4795	5.74026e+06	255356
	22.2309	5.42981e+06	244246
	22.2116	5.40632e+06	243400
	22.0336	5.1931e+06	235690
	21.9721	5.12108e+06	233071
	21.9235	5.0646e+06	231013
	21.702	4.81397e+06	221821
	21.2456	4.32854e+06	203739
	19.6205	2.90769e+06	148196
	19.5832	2.88016e+06	147073
	19.0135	2.48489e+06	130691
	18.8302	2.36739e+06	125723
	18.5092	2.17241e+06	117369
	18.3902	2.10345e+06	114379
	18.1611	1.97565e+06	108785
	18.147	1.96802e+06	108448
	17.0959	1.46036e+06	85421.8
	16.6624	1.28437e+06	77082
	16.3681	1.17489e+06	71779.1
	16.2141	1.12063e+06	69114.7
	15.1821	806600	53128.4
Sabinoxylon pasac 1
n=117	196.768	2.94965e+11	1.49905e+09
	193.003	2.67803e+11	1.38756e+09
	189.974	2.47441e+11	1.3025e+09
	182.436	2.02093e+11	1.10775e+09
	181.2	1.95339e+11	1.07803e+09
	179.407	1.85866e+11	1.036e+09
	176.484	1.71208e+11	9.70104e+08
	174.874	1.6354e+11	9.35187e+08
	173.9	1.59036e+11	9.14528e+08
	173.697	1.58113e+11	9.10277e+08
	172.175	1.51306e+11	8.78787e+08
	172.028	1.5066e+11	8.75789e+08
	171.542	1.48543e+11	8.6593e+08
	170.485	1.44025e+11	8.44792e+08
	170.064	1.42253e+11	8.36467e+08
	168.768	1.36915e+11	8.1126e+08
	168.562	1.3608e+11	8.073e+08
	168.509	1.35868e+11	8.06293e+08
	168.329	1.35142e+11	8.02847e+08
	168.152	1.34434e+11	7.9948e+08
	167.401	1.31461e+11	7.85302e+08
	166.978	1.29805e+11	7.77378e+08
	166.707	1.28756e+11	7.7235e+08
	166.615	1.28404e+11	7.70658e+08
	165.461	1.24015e+11	7.49511e+08
	164.508	1.20484e+11	7.32391e+08
	164.073	1.18901e+11	7.24684e+08
	163.063	1.15285e+11	7.07e+08
	162.981	1.14997e+11	7.05584e+08
	162.966	1.14942e+11	7.05316e+08
	162.942	1.1486e+11	7.04913e+08
	162.901	1.14716e+11	7.04206e+08
	162.175	1.12182e+11	6.91731e+08
	161.928	1.11328e+11	6.87517e+08
	161.711	1.10584e+11	6.83838e+08
	160.942	1.0798e+11	6.70927e+08
	160.757	1.07361e+11	6.6785e+08
	160.753	1.07348e+11	6.67784e+08
	160.631	1.06941e+11	6.65758e+08
	160.418	1.06234e+11	6.62231e+08
	160.34	1.05978e+11	6.60956e+08
	159.695	1.03861e+11	6.50371e+08
	158.998	1.01615e+11	6.39096e+08
	158.821	1.01049e+11	6.36248e+08
	158.239	9.92122e+10	6.26978e+08
	156.614	9.4222e+10	6.01619e+08
	155.621	9.12738e+10	5.86512e+08
	154.965	8.9365e+10	5.76679e+08
	153.269	8.45794e+10	5.51838e+08
	152.592	8.2728e+10	5.42153e+08
	151.442	7.96583e+10	5.25999e+08
	151.209	7.90464e+10	5.22764e+08
	150.394	7.69395e+10	5.11587e+08
	150.216	7.64862e+10	5.09174e+08
	149.898	7.56795e+10	5.04873e+08
	149.752	7.53112e+10	5.02907e+08
	149.723	7.52381e+10	5.02516e+08
	149.699	7.51792e+10	5.02202e+08
	149.491	7.46576e+10	4.99412e+08
	149.455	7.45669e+10	4.98927e+08
	149.438	7.45263e+10	4.98709e+08
	149.084	7.36466e+10	4.93994e+08
	148.783	7.29069e+10	4.90021e+08
	148.654	7.25907e+10	4.8832e+08
	148.489	7.2189e+10	4.86157e+08
	147.972	7.09419e+10	4.79427e+08
	147.865	7.06846e+10	4.78035e+08
	147.807	7.05458e+10	4.77284e+08
	147.679	7.0242e+10	4.75639e+08
	147.231	6.91831e+10	4.69894e+08
	146.908	6.8426e+10	4.65776e+08
	146.141	6.66582e+10	4.56124e+08
	145.51	6.52316e+10	4.48297e+08
	145.156	6.4443e+10	4.43957e+08
	144.491	6.29791e+10	4.3587e+08
	143.213	6.02439e+10	4.20659e+08
	142.959	5.97113e+10	4.17682e+08
	142.453	5.86612e+10	4.11795e+08
	141.984	5.77026e+10	4.06402e+08
	141.523	5.6772e+10	4.0115e+08
	140.497	5.47447e+10	3.89649e+08
	140.158	5.40873e+10	3.85901e+08
	139.011	5.19103e+10	3.73424e+08
	138.692	5.13174e+10	3.70009e+08
	137.91	4.98863e+10	3.6173e+08
	137.869	4.98116e+10	3.61297e+08
	137.604	4.93344e+10	3.58525e+08
	137.547	4.92327e+10	3.57934e+08
	136.994	4.82513e+10	3.52214e+08
	136.643	4.76355e+10	3.48614e+08
	136.299	4.70404e+10	3.45125e+08
	134.109	4.33804e+10	3.23471e+08
	134.005	4.32127e+10	3.2247e+08
	133.854	4.29695e+10	3.21017e+08
	133.171	4.18843e+10	3.14515e+08
	132.591	4.09796e+10	3.09068e+08
	132.228	4.04214e+10	3.05696e+08
	131.835	3.98243e+10	3.02078e+08
	131.492	3.93093e+10	2.98948e+08
	131.359	3.91105e+10	2.97738e+08
	130.199	3.74141e+10	2.87361e+08
	127.705	3.39653e+10	2.65967e+08
	127.543	3.3751e+10	2.64624e+08
	126.322	3.21664e+10	2.54637e+08
	124.801	3.02757e+10	2.42591e+08
	123.928	2.92311e+10	2.35872e+08
	121.976	2.70005e+10	2.21359e+08
	118.845	2.3709e+10	1.99494e+08
	118.771	2.36347e+10	1.98994e+08
	114.59	1.97578e+10	1.72421e+08
	111.925	1.75644e+10	1.5693e+08
	109.949	1.60676e+10	1.46137e+08
	106.675	1.3814e+10	1.29496e+08
	103.475	1.18626e+10	1.14642e+08
	101.427	1.07344e+10	1.05833e+08
	91.3002	6.34392e+09	6.94842e+07
	82.6432	3.85511e+09	4.66476e+07
Quercinium centenoae
n=62	205.218	3.63977e+11	1.77362e+09
	202.079	3.36985e+11	1.66759e+09
	202.077	3.36965e+11	1.66751e+09
	201.183	3.29577e+11	1.6382e+09
	201.041	3.28417e+11	1.63358e+09
	200.938	3.27577e+11	1.63024e+09
	199.949	3.1959e+11	1.59836e+09
	199.575	3.16611e+11	1.58643e+09
	199.31	3.14518e+11	1.57803e+09
	198.092	3.05022e+11	1.5398e+09
	197.773	3.02576e+11	1.52992e+09
	197.469	3.0026e+11	1.52054e+09
	197.186	2.98116e+11	1.51185e+09
	197.012	2.96799e+11	1.5065e+09
	195.862	2.88237e+11	1.47163e+09
	195.329	2.84337e+11	1.45568e+09
	194.638	2.79345e+11	1.4352e+09
	193.572	2.71779e+11	1.40402e+09
	191.369	2.5666e+11	1.34118e+09
	191	2.54193e+11	1.33085e+09
	188.605	2.3865e+11	1.26535e+09
	188.213	2.36185e+11	1.25488e+09
	188.075	2.35321e+11	1.2512e+09
	187.917	2.3433e+11	1.24699e+09
	185.992	2.22575e+11	1.19669e+09
	185.816	2.21519e+11	1.19214e+09
	185.646	2.2051e+11	1.1878e+09
	185.274	2.18312e+11	1.17832e+09
	184.937	2.16332e+11	1.16976e+09
	184.287	2.12559e+11	1.15341e+09
	182.884	2.0459e+11	1.11868e+09
	182.551	2.02732e+11	1.11055e+09
	182.536	2.0265e+11	1.11019e+09
	181.569	1.97335e+11	1.08684e+09
	180.808	1.93236e+11	1.06874e+09
	180.794	1.93162e+11	1.06841e+09
	180.449	1.91327e+11	1.06028e+09
	180.447	1.91313e+11	1.06022e+09
	180.057	1.89258e+11	1.0511e+09
	179.343	1.85535e+11	1.03452e+09
	177.855	1.77965e+11	1.00062e+09
	177.687	1.77122e+11	9.96825e+08
	177.521	1.76301e+11	9.93123e+08
	176.493	1.71252e+11	9.70304e+08
	176.352	1.70568e+11	9.67205e+08
	176.092	1.69316e+11	9.61521e+08
	174.728	1.62859e+11	9.32073e+08
	174.512	1.61853e+11	9.27464e+08
	173.926	1.59156e+11	9.15078e+08
	173.838	1.58755e+11	9.13235e+08
	173.733	1.58277e+11	9.11031e+08
	173.201	1.55868e+11	8.99926e+08
	170.978	1.46115e+11	8.54588e+08
	170.702	1.44943e+11	8.49098e+08
	169.89	1.41528e+11	8.33056e+08
	168.99	1.37818e+11	8.15539e+08
	168.222	1.34712e+11	8.00804e+08
	167.866	1.33297e+11	7.94064e+08
	167.567	1.32111e+11	7.88406e+08
	166.32	1.27267e+11	7.65197e+08
	164.582	1.20757e+11	7.33721e+08
	161.757	1.10741e+11	6.84617e+08
Olmosoxylon upchurchii
n=142	252.988	1.03632e+12	4.09635e+09
	237.91	7.62198e+11	3.20372e+09
	233.517	6.94378e+11	2.97356e+09
	231.709	6.67906e+11	2.88252e+09
	228.858	6.27809e+11	2.74323e+09
	228.84	6.27573e+11	2.7424e+09
	227.023	6.0304e+11	2.6563e+09
	226.193	5.921e+11	2.61768e+09
	223.925	5.63009e+11	2.51427e+09
	223.629	5.59294e+11	2.50099e+09
	222.938	5.50705e+11	2.47022e+09
	222.389	5.4396e+11	2.44598e+09
	221.605	5.34442e+11	2.41168e+09
	219.565	5.10285e+11	2.32408e+09
	218.864	5.02189e+11	2.29453e+09
	216.59	4.76646e+11	2.20068e+09
	215.923	4.69342e+11	2.17366e+09
	212.31	4.31369e+11	2.03179e+09
	211.866	4.26885e+11	2.01488e+09
	209.474	4.03316e+11	1.92538e+09
	208.578	3.94767e+11	1.89266e+09
	206.935	3.79463e+11	1.83373e+09
	204.104	3.54206e+11	1.73542e+09
	203.144	3.45957e+11	1.70301e+09
	201.421	3.31527e+11	1.64594e+09
	199.782	3.18261e+11	1.59304e+09
	199.469	3.15775e+11	1.58308e+09
	199.307	3.14497e+11	1.57795e+09
	196.901	2.95963e+11	1.50311e+09
	194.27	2.76715e+11	1.42438e+09
	194.074	2.75319e+11	1.41863e+09
	193.912	2.74174e+11	1.41391e+09
	192.722	2.65863e+11	1.37951e+09
	192.296	2.62936e+11	1.36735e+09
	189.981	2.47486e+11	1.30269e+09
	189.454	2.44072e+11	1.28829e+09
	188.016	2.3495e+11	1.24963e+09
	187.521	2.31872e+11	1.23651e+09
	186.342	2.24673e+11	1.2057e+09
	186.334	2.24628e+11	1.20551e+09
	184.493	2.13746e+11	1.15856e+09
	182.984	2.05149e+11	1.12113e+09
	182.854	2.04421e+11	1.11795e+09
	180.942	1.93951e+11	1.0719e+09
	180.611	1.92186e+11	1.06409e+09
	180.241	1.90223e+11	1.05538e+09
	175.668	1.67286e+11	9.52288e+08
	175.129	1.64735e+11	9.4065e+08
	174.734	1.62885e+11	9.32191e+08
	174.345	1.61081e+11	9.23923e+08
	171.478	1.48268e+11	8.64644e+08
	169.888	1.41519e+11	8.33014e+08
	168.647	1.36426e+11	8.08945e+08
	166.549	1.28149e+11	7.69436e+08
	165.323	1.235e+11	7.47021e+08
	161.882	1.1117e+11	6.86737e+08
	160.273	1.05756e+11	6.5985e+08
	159.14	1.02071e+11	6.41388e+08
	157.247	9.61431e+10	6.11413e+08
	155.857	9.19669e+10	5.90073e+08
	155.214	9.00854e+10	5.80395e+08
	154.46	8.79175e+10	5.69194e+08
	153.191	8.43653e+10	5.5072e+08
	152.444	8.23291e+10	5.40061e+08
	150.962	7.84039e+10	5.19362e+08
	148.98	7.33909e+10	4.92622e+08
	148.345	7.18394e+10	4.84273e+08
	147.207	6.91254e+10	4.69581e+08
	146.613	6.77431e+10	4.62053e+08
	146.127	6.66275e+10	4.55956e+08
	145.823	6.59364e+10	4.52168e+08
	145.717	6.56973e+10	4.50856e+08
	145.08	6.42741e+10	4.43026e+08
	144.19	6.23266e+10	4.32254e+08
	143.135	6.00795e+10	4.1974e+08
	142.437	5.86289e+10	4.11614e+08
	142.316	5.83807e+10	4.10219e+08
	141.64	5.70082e+10	4.02485e+08
	141.249	5.62246e+10	3.98053e+08
	140.16	5.40904e+10	3.85919e+08
	140.151	5.4073e+10	3.8582e+08
	139.942	5.36703e+10	3.83519e+08
	139.587	5.29941e+10	3.79649e+08
	138.779	5.14778e+10	3.70934e+08
	137.96	4.99757e+10	3.62249e+08
	137.445	4.90513e+10	3.56878e+08
	136.29	4.70248e+10	3.45034e+08
	135.781	4.61522e+10	3.39902e+08
	133.388	4.22269e+10	3.16571e+08
	132.78	4.12727e+10	3.10835e+08
	130.42	3.77337e+10	2.89323e+08
	130.024	3.71635e+10	2.85821e+08
	128.286	3.47449e+10	2.7084e+08
	128.056	3.44349e+10	2.68905e+08
	127.138	3.32186e+10	2.6128e+08
	126.15	3.1948e+10	2.53253e+08
	125.675	3.13499e+10	2.49453e+08
	125.555	3.12006e+10	2.48503e+08
	125.267	3.08451e+10	2.46234e+08
	124.93	3.0432e+10	2.43593e+08
	123.398	2.86114e+10	2.31863e+08
	122.95	2.80959e+10	2.28515e+08
	122.404	2.74778e+10	2.24484e+08
	122.253	2.7308e+10	2.23373e+08
	120.848	2.57745e+10	2.13281e+08
	120.423	2.53252e+10	2.10302e+08
	120.115	2.50022e+10	2.08153e+08
	119.466	2.43341e+10	2.03691e+08
	119.379	2.42459e+10	2.031e+08
	118.979	2.38425e+10	2.00393e+08
	118.475	2.33418e+10	1.97019e+08
	117.995	2.2873e+10	1.93847e+08
	117.825	2.27087e+10	1.92732e+08
	117.573	2.24668e+10	1.91088e+08
	117.429	2.23294e+10	1.90152e+08
	115.182	2.02728e+10	1.76008e+08
	113.987	1.92432e+10	1.68819e+08
	111.792	1.74606e+10	1.56188e+08
	109.319	1.56126e+10	1.42817e+08
	107.723	1.45056e+10	1.34657e+08
	107.558	1.43953e+10	1.33837e+08
	106.594	1.37612e+10	1.29099e+08
	106.381	1.36246e+10	1.28074e+08
	105.082	1.28126e+10	1.2193e+08
	102.887	1.15292e+10	1.12057e+08
	101.959	1.10187e+10	1.0807e+08
	97.8192	8.95613e+09	9.1558e+07
	97.5949	8.8539e+09	9.0721e+07
	97.0513	8.61009e+09	8.87169e+07
	96.8791	8.53396e+09	8.80887e+07
	93.9981	7.3383e+09	7.80686e+07
	93.7965	7.25992e+09	7.74008e+07
	93.6321	7.19654e+09	7.68598e+07
	91.4352	6.39099e+09	6.98963e+07
	90.9912	6.23731e+09	6.85485e+07
	89.9979	5.9042e+09	6.56038e+07
	88.8312	5.53129e+09	6.22675e+07
	82.4656	3.81385e+09	4.62478e+07
	82.2281	3.75925e+09	4.57173e+07
	80.9975	3.48624e+09	4.30414e+07
	73.1676	2.09698e+09	2.866e+07
	72.9322	2.06347e+09	2.82929e+07
Metcalfeoxylon xylotype 1 sample 1
n=62	140.977	5.56858e+10	3.94998e+08
	141.988	5.77116e+10	4.06453e+08
	139.92	5.3629e+10	3.83283e+08
	138.116	5.02601e+10	3.63897e+08
	136.636	4.76239e+10	3.48546e+08
	136.154	4.67897e+10	3.43653e+08
	132.763	4.12456e+10	3.10672e+08
	131.842	3.9836e+10	3.02148e+08
	131.035	3.86316e+10	2.94818e+08
	129.145	3.59239e+10	2.78168e+08
	127.903	3.42296e+10	2.67622e+08
	125.106	3.06469e+10	2.44968e+08
	125.065	3.05971e+10	2.4465e+08
	124.758	3.02232e+10	2.42255e+08
	123.426	2.86437e+10	2.32072e+08
	121.966	2.69893e+10	2.21286e+08
	121.502	2.64799e+10	2.17938e+08
	120.33	2.52276e+10	2.09653e+08
	119.343	2.42095e+10	2.02857e+08
	117.945	2.28239e+10	1.93514e+08
	117.532	2.24271e+10	1.90818e+08
	116.421	2.13872e+10	1.83706e+08
	116.332	2.1306e+10	1.83148e+08
	115.581	2.0627e+10	1.78463e+08
	115.041	2.01498e+10	1.75153e+08
	114.407	1.96005e+10	1.71322e+08
	114.402	1.95963e+10	1.71293e+08
	114.039	1.92872e+10	1.69128e+08
	113.238	1.86189e+10	1.64423e+08
	112.938	1.83739e+10	1.6269e+08
[truncated: 98 more rows]
