# Supplementary material for: Wood Anatomy Reveals High Theoretical Hydraulic Conductivity and Low Resistance to Vessel Implosion in a Cretaceous Fossil Forest from Northern Mexico
Source: PLoS One. 2014 Oct 3;9(10):e108866. doi: 10.1371/journal.pone.0108866 (PMC4184822; doi:10.1371/journal.pone.0108866)
Supplement: Table S2 — Sample means for each functional trait. (XLSX) [file pone.0108866.s002.xlsx]

## Sheet: Feuil1
Table S2. Sample means for each functional trait.
species/xylotype	Sample #	Ks	F	S	implosion resistance	P50	Number of vessels (hydraulics)	Number of vessels (resistance)
Coahuiloxylon terrazasiae	1	2.65345	0.177154	0.00126639	0.00281323	-1.09684	199	25
Coahuiloxylon terrazasiae	2	5.92509	0.255294	0.00210993	0.00483026	-1.40877	178	25
Wheeleroxylon atascosense	1	41.7295	0.68456	0.00542815	0.00636759	-1.64651	100	15
Wheeleroxylon atascosense	2	36.1535	0.637184	0.00505249	0.00578055	-1.55573	52	13
Javelinoxylon xylotype 1	1	12.6242	0.327575	0.00453391	0.0103531	-2.26285	158	22
Javelinoxylon xylotype 2	1	1.78833	0.163728	0.000728653	0.0391782	-6.72053	109	21
Javelinoxylon xylotype 2	2	1.47473	0.148682	0.000661689	0.0299842	-5.29872	90	14
Javelinoxylon weberi	1	8.55406	0.41362	0.00103405	0.011019	-2.36584	193	25
Javelinoxylon weberi	2	5.3823	0.311258	0.000960672	0.0101815	-2.23632	205	33
Muzquizoxylon porrasii	1	0.600562	0.126772	0.000177031	0.0637241	-10.5164	166	21
Muzquizoxylon porrasii	2	1.23939	0.219381	0.000145484	0.0644947	-10.6356	182	20
Sabinoxylon pasac	1	30.8107	0.433527	0.0116508	0.00304791	-1.13314	117	22
Quercinium centenoae	1	69.8204	0.652613	0.0175387	0.00101701	-0.819069	62	16
Olmosoxylon upchurchii	1	54.4608	0.68038	0.00941702	0.00159844	-0.908983	142	20
Metcalfeoxylon xylotype 1	1	6.73061	0.164081	0.010255	0.0109107	-2.34909	62	12
Metcalfeoxylon xylotype 1	2	5.80093	0.152328	0.00952048	0.0105708	-2.29651	12	6
Metcalfeoxylon xylotype 1	3	4.87047	0.139577	0.00872359	0.0103517	-2.26264	52	14
dh= Hydraulic diamete; Ks= Theoretical conductivity; F= vessel fraction; S=vessel size contribution metric
Number of vessels (hydraulics)= number of vessels used to calculate dh, Ks, F, and S
Number of vessels (resistance)= number of vessels used to calculate imploson and cavitation resistance (P50)
