# Supplementary material for: Wood Anatomy Reveals High Theoretical Hydraulic Conductivity and Low Resistance to Vessel Implosion in a Cretaceous Fossil Forest from Northern Mexico
Source: PLoS One. 2014 Oct 3;9(10):e108866. doi: 10.1371/journal.pone.0108866 (PMC4184822; doi:10.1371/journal.pone.0108866)
Supplement: Table S3 — Individual measurements of implosion resistance and estimated cavitation resistance. (XLSX) [file pone.0108866.s003.xlsx]

## Sheet: Feuil1
Table S3. Individual measurements of implosion resistance and estimated cavitation resistance.
Means and standard deviation are highlighted at the bottom of sample values.
Sample sizes are presented below the species/xylotype name
Species/xylotype	implosion resistance (t/b)h2	P50
Coahuiloxylon terrazasiae sample 1
n=25	0.00179053	-0.93869
	0.007987	-1.89695
	0.00198324	-0.968491
	0.0018345	-0.945489
	0.00251456	-1.05066
	0.0023765	-1.02931
	0.0009835	-0.813886
	0.0019845	-0.968686
	0.00312455	-1.14499
	0.0040971	-1.29539
	0.00502345	-1.43865
	0.0020034	-0.971609
	0.0019455	-0.962655
	0.00238547	-1.03069
	0.0010235	-0.820072
	0.0018786	-0.952309
	0.00283401	-1.10006
	0.0029029	-1.11071
	0.00341046	-1.1892
	0.0030721	-1.13688
	0.0065436	-1.67373
	0.0027204	-1.08249
	0.000531396	-0.74397
	0.00260154	-1.06411
	0.00277834	-1.09145
mean	0.00281323	-1.09684
stdev	0.00165433	0.255835
Coahuiloxylon terrazasiae sample 2
n=25	0.00485767	-1.41301
	0.0090709	-2.06457
	0.002856	-1.10346
	0.00520981	-1.46747
	0.00317604	-1.15295
	0.00319078	-1.15523
	0.00222861	-1.00644
	0.0029659	-1.12046
	0.0041313	-1.30068
	0.00406233	-1.29001
	0.0028553	-1.10335
	0.00771048	-1.85418
	0.00981513	-2.17966
	0.00442318	-1.34582
	0.00618389	-1.6181
	0.00389249	-1.26375
	0.00467203	-1.3843
	0.00566693	-1.53816
	0.004783	-1.40146
	0.00257098	-1.05938
	0.00578346	-1.55618
	0.00491951	-1.42257
	0.00609924	-1.60501
	0.00480124	-1.40428
	0.00483026	-1.40877
mean	0.00483026	-1.40877
stdev	0.00190454	0.294528
Wheeleroxylon atascosense sample 1
n=15	0.00987424	-2.1888
	0.00887864	-2.03483
	0.00816609	-1.92464
	0.00804356	-1.90569
	0.00708563	-1.75755
	0.00698305	-1.74169
	0.00667089	-1.69342
	0.00619983	-1.62057
	0.00600863	-1.591
	0.00564735	-1.53513
	0.00449534	-1.35698
	0.00413756	-1.30165
	0.00385234	-1.25754
	0.00310305	-1.14167
mean	0.00636759	-1.64651
stdev	0.00199556	0.308605
Wheeleroxylon atascosense sample 2
n=13	0.0091651	-2.07913
	0.00891332	-2.0402
	0.00786619	-1.87826
	0.00703456	-1.74966
	0.00630801	-1.6373
	0.00629906	-1.63591
	0.00494124	-1.42593
	0.00488002	-1.41647
	0.00435904	-1.3359
	0.00435271	-1.33492
	0.00384083	-1.25576
	0.00383562	-1.25495
	0.00335146	-1.18008
mean	0.00578055	-1.55573
stdev	0.00189655	0.293293
Javelinoxylon xylotype 1.
n=22	0.0113808	-2.42179
	0.00978894	-2.17561
	0.00690232	-1.72921
	0.0149333	-2.97115
	0.0142237	-2.86143
	0.0142903	-2.87173
	0.00984871	-2.18485
	0.005489	-1.51064
	0.00500186	-1.43531
	0.00982349	-2.18095
	0.00696015	-1.73815
	0.0133951	-2.73329
	0.0104454	-2.27713
	0.00993425	-2.19808
	0.0114611	-2.43421
	0.0103342	-2.25993
	0.010381	-2.26717
	0.00802776	-1.90325
	0.0140979	-2.84197
	0.0105045	-2.28626
	0.00882277	-2.0262
	0.0117208	-2.47437
mean	0.0103531	-2.26285
stdev	0.00278959	0.431399
Javelinoxylon xylotype 2 sample 1
n=21	0.0650599	-10.723
	0.0577928	-9.59919
	0.0531528	-8.88165
	0.049318	-8.2886
	0.0490957	-8.25423
	0.0490291	-8.24393
	0.04548	-7.69508
	0.0444877	-7.54163
	0.0404981	-6.92464
	0.0401002	-6.86311
	0.0382348	-6.57464
	0.0381975	-6.56887
	0.0350001	-6.07441
	0.0332214	-5.79934
	0.0316256	-5.55255
	0.0313707	-5.51314
	0.0298354	-5.27571
	0.0291079	-5.16319
	0.0243329	-4.42477
	0.0196749	-3.70442
	0.0181271	-3.46507
mean	0.0391782	-6.72053
stdev	0.0122184	1.88952
Javelinoxylon xylotype 2 sample 2
n=14	0.0759309	-12.4042
	0.0608022	-10.0646
	0.0404787	-6.92165
	0.0355002	-6.15174
	0.0323202	-5.65996
	0.0288728	-5.12684
	0.0251664	-4.55367
	0.0188023	-3.56948
	0.0187072	-3.55478
	0.0185735	-3.5341
	0.0172493	-3.32931
	0.0170946	-3.3054
	0.0163586	-3.19158
	0.0139224	-2.81483
mean	0.0299842	-5.29872
stdev	0.0183674	2.84043
Javelinoxylon weberi sample 2
n=25	0.0191784	-1.85485
	0.0172885	-2.02743
	0.0167416	-1.882
	0.0161981	-2.3368
	0.0146181	-2.59501
	0.0125009	-3.16675
	0.0118104	-1.93962
	0.0111883	-3.2508
	0.0108682	-2.1613
	0.0108312	-1.52402
	0.00990721	-1.75038
	0.00969642	-1.64277
	0.00883077	-1.92107
	0.00826294	-1.38592
	0.00816951	-2.48821
	0.00814302	-2.1939
	0.00797726	-1.92517
	0.00789034	-1.54287
	0.00771478	-2.92242
	0.007384	-2.39202
	0.00703923	-2.34251
	0.00634337	-3.33538
	0.00569738	-3.62764
	0.00557554	-1.89544
	0.00468253	-1.80369
mean	0.0101815	-2.23632
stdev	0.00395029	0.610895
Javelinoxylon weberi sample 1
n=33	0.021911	-4.05023
	0.0193264	-3.65053
	0.0188167	-3.57172
	0.0187857	-3.56692
	0.0180198	-3.44848
	0.0178166	-3.41705
	0.0171867	-3.31964
	0.0161126	-3.15353
	0.0130055	-2.67303
	0.0118999	-2.50206
	0.0117617	-2.48069
	0.0114834	-2.43765
	0.0102372	-2.24494
	0.00996943	-2.20352
	0.00981348	-2.1794
	0.0097201	-2.16496
	0.00916601	-2.07928
	0.00893277	-2.04321
	0.00893013	-2.0428
	0.00892134	-2.04144
	0.00851984	-1.97935
	0.00795946	-1.89269
	0.00791839	-1.88634
	0.00786284	-1.87775
	0.00730829	-1.79199
	0.00719213	-1.77402
	0.00718772	-1.77334
	0.00701325	-1.74636
	0.00679704	-1.71292
	0.00649397	-1.66606
	0.00597694	-1.5861
	0.00582535	-1.56266
	0.00575638	-1.55199
mean	0.011019	-2.36584
stdev	0.00470234	0.727196
Muzquizoxylon porrasii sample 1
n=21	0.0965002	-15.5851
	0.0953579	-15.4085
	0.0927009	-14.9976
	0.0911598	-14.7593
	0.0821682	-13.3687
	0.0812192	-13.222
	0.0708751	-11.6223
	0.0690695	-11.3431
	0.0666941	-10.9757
	0.0629995	-10.4044
	0.0623611	-10.3057
	0.0603802	-9.99933
	0.0585183	-9.71139
	0.0582065	-9.66317
	0.0533766	-8.91625
	0.0491684	-8.26546
	0.0477251	-8.04227
	0.043296	-7.35733
	0.039124	-6.71215
	0.0317158	-5.5665
	0.0255895	-4.6191
mean	0.0637241	-10.5164
stdev	0.0206754	3.19735
Muzquizoxylon porrasii sample 2
n=20	0.0975662	-15.75
	0.0973056	-15.7097
	0.0929301	-15.033
	0.0861193	-13.9798
	0.0829697	-13.4927
	0.0821489	-13.3658
	0.0797256	-12.991
	0.0747846	-12.2269
	0.0702376	-11.5237
	0.0609766	-10.0915
	0.0597674	-9.90456
	0.0568054	-9.4465
	0.052668	-8.80668
	0.0522861	-8.7476
	0.0517682	-8.66751
	0.0478256	-8.05781
	0.0453726	-7.67846
	0.0389124	-6.67942
	0.0307578	-5.41835
	0.0289659	-5.14125
mean	0.0644947	-10.6356
stdev	0.0214151	3.31174
Sabinoxylon pasac
n=22	0.00611438	-1.60735
	0.00478677	-1.40204
	0.00455613	-1.36638
	0.0039566	-1.27366
	0.00378657	-1.24737
	0.00365516	-1.22705
	0.00347017	-1.19844
	0.00316963	-1.15196
	0.00302377	-1.1294
	0.00297305	-1.12156
	0.00293394	-1.11551
	0.0029245	-1.11405
	0.00284862	-1.10232
	0.00275173	-1.08734
	0.00274989	-1.08705
	0.00270755	-1.0805
	0.00221855	-1.00488
	0.00218226	-0.999269
	0.00193521	-0.961064
	0.0017543	-0.933086
	0.00142045	-0.881459
	0.00113473	-0.837274
mean	0.00304791	-1.13314
stdev	0.00114765	0.177478
Quercinium centenoae
n=16	0.00210595	-0.987467
	0.0018262	-0.944207
	0.00146533	-0.888398
	0.00138656	-0.876217
	0.00125157	-0.855342
	0.00117672	-0.843766
	0.00114296	-0.838546
	0.00101684	-0.819043
	0.000913024	-0.802987
	0.000651584	-0.762557
	0.000611608	-0.756374
	0.000602591	-0.75498
	0.00058003	-0.751491
	0.000573703	-0.750513
	0.000486859	-0.737083
	0.000480688	-0.736128
mean	0.00101701	-0.819069
stdev	0.000497402	0.0769211
Olmosoxylon upchurchii
n=20	0.00549429	-1.51146
	0.00308396	-1.13871
	0.00240469	-1.03367
	0.00202045	-0.974246
	0.00189728	-0.955198
	0.00179166	-0.938865
	0.0014482	-0.88575
	0.00141243	-0.880219
	0.00139824	-0.878023
	0.00131965	-0.86587
	0.00122697	-0.851538
	0.00120763	-0.848547
	0.00120509	-0.848153
	0.00102715	-0.820636
	0.00101129	-0.818183
	0.000883793	-0.798467
	0.000832995	-0.790611
	0.000829311	-0.790041
	0.000822416	-0.788975
	0.000651207	-0.762498
mean	0.00159844	-0.908983
stdev	0.00109589	0.169474
Metcalfeoxylon xylotype 1 sample 1
n=12	0.0170829	-3.30359
	0.0142953	-2.87249
	0.0139919	-2.82558
	0.0139594	-2.82055
	0.0120833	-2.53042
	0.0120085	-2.51886
	0.0119565	-2.51081
	0.00994116	-2.19915
	0.00874858	-2.01472
	0.00853994	-1.98246
	0.00532303	-1.48497
	0.00299809	-1.12543
mean	0.0109107	-2.34909
stdev	0.00401226	0.620478
Metcalfeoxylon xylotype 1 sample 2
n=6	0.0120955	-2.5323
	0.0111821	-2.39105
	0.0110334	-2.36805
	0.0100199	-2.21133
	0.00995979	-2.20203
	0.00913401	-2.07433
mean	0.0105708	-2.29651
stdev	0.00106333	0.164439
Metcalfeoxylon xylotype 1 sample 3
n=14	0.0155595	-3.06801
	0.0142109	-2.85944
	0.0138112	-2.79763
	0.0132598	-2.71235
	0.0127959	-2.64063
	0.0126955	-2.62509
	0.0118586	-2.49568
	0.0118334	-2.49177
	0.00960401	-2.14701
	0.00829858	-1.94513
	0.00783979	-1.87418
	0.00689031	-1.72735
	0.00494853	-1.42706
	0.00131821	-0.865647
mean	0.0103517	-2.26264
stdev	0.00404053	0.624851
