# Supplementary material for: Wood Anatomy Reveals High Theoretical Hydraulic Conductivity and Low Resistance to Vessel Implosion in a Cretaceous Fossil Forest from Northern Mexico
Source: PLoS One. 2014 Oct 3;9(10):e108866. doi: 10.1371/journal.pone.0108866 (PMC4184822; doi:10.1371/journal.pone.0108866)
Supplement: Table S4 — Trait loadings in the three first PC axes. (XLSX) [file pone.0108866.s004.xlsx]

## Sheet: Feuil1
Table S4. Trait loadings in the three first PC axes. In light grey, the loadings of the first PCA analysis; in dark grey are the loadings for the second PCA analysis.
	Traits	PC1	PC2	PC3
PCA 1	S	-0.526759	0.117473	0.758737
	F	-0.534344	0.20159	-0.645793
	Ks	-0.560771	0.279039	-0.0588434
	Implosion resistance	0.350053	0.931503	0.0616999
PCA2	S	0.390443	0.823188	-0.412208
	F	0.582396	-0.567623	-0.58191
	Ks	0.713	0.0128654	0.701046
